# Supplementary material for: Assessing national nutrition security: The UK reliance on imports to meet population energy and nutrient recommendations
Source: PLoS One. 2018 Feb 28;13(2):e0192649. doi: 10.1371/journal.pone.0192649 (PMC5831084; doi:10.1371/journal.pone.0192649)
Supplement: S1 Data — (XLSX) [file pone.0192649.s003.xlsx]

## Sheet: energy
kcal/capita/day	IMPORT							DOMESTIC							EXPORT
	1962	1970	1980	1990	2000	2010		1962	1970	1980	1990	2000	2010		1962	1970	1980	1990	2000	2010			all years average of 3 consecutive years
Wheat and products	344.076	286.154	121.4	45.3353	74.6536	88.545		232.519	221.741	344.606	424.61	460.423	465.72		7.66391	5.13169	58.8297	178.349	132.624	132.952
Rice (Milled Equivalent)	9.18449	11.1672	16.2604	24.0928	46.076	68.6633		-0.585197	-1.18633	-3.37095	-5.79423	-16.7257	-19.8818		0.585197	1.18633	3.37095	5.79423	16.7257	19.8818
Barley and products	0.253733	0.294083	0.108018	0.211992	0.178433	0.209189		2.76381	2.31455	2.65657	2.73864	4.52881	5.22989		0.117875	0.048323	0.712506	1.43194	1.51419	1.28459
Maize and products	7.77105	22.0861	27.4924	27.4895	29.3644	25.2359		-0.0974142	-0.794443	-0.927441	-0.675806	-1.17996	-0.507623		0.0119352	0.136569	0.191612	0.698434	0.794098	0.677781
Rye and products	0.591725	1.58817	1.37036	0.865822	0.0782436	0.312744		2.00028	1.79114	1.02626	2.88153	2.63883	2.24766		0	0	0.026742	0.0466595	0	0.0224665
Oats	0.584359	0.270953	1.23078	0.73884	0.93167	2.56017		21.0483	17.3537	20.6989	29.0423	30.2848	44.7527		0.150481	0.690623	0.190918	2.21034	8.69146	11.0113
Millet and products	0	0	0	0	0	0		0	0	0	0	0	0		0	0	0	0	0	0
Sorghum and products	0	0	0	0	0	0		0	0	0	0	0	0		0	0	0	0	0	0
Cereals, Other	3.38648	5.26236	1.36594	0.888061	0.152796	1.48583		7.5646	13.458	2.33544	1.71072	0.320178	1.2011		1.08253	0.78921	0.441497	0.264797	0.137028	1.22598
Cassava and products	0	0	0	0	0	0		0	0	0	0	0	0		0	0	0	0	0	0
Potatoes and products	12.6808	20.0944	22.6716	25.7532	32.7562	36.4074		134.564	134.008	135.74	132.4	147.807	116.012		1.37596	2.16054	3.98778	4.06707	5.67761	8.33832
Sweet potatoes	0	0	0	0	0	0		0	0	0	0	0	0		0	0	0	0	0	0
Roots, Other	0	0	0	0	0	0		0	0	0	0	0	0		0	0	0	0	0	0
Sugar cane	0	0	0	0	0	0		0	0	0	0	0	0		0	0	0	0	0	0
Sugar beet	0	0	0	0	0	0		0	0	0	0	0	0		0	0	0	0	0	0
Sugar (Raw Equivalent)	372.069	325.721	207.265	208.941	209.28	216.373		43.6516	91.721	158.554	141.916	113.303	103.973		68.0926	47.5311	25.8061	60.6054	115.031	75.3216
Sweeteners, Other	0.0120481	0.00499598	0.075392	0.342201	4.60919	2.35556		0.109418	0.0725216	0.345131	1.01374	3.12455	1.41998		0.0122388	0.0090876	0.0520167	0.241119	3.6467	0.679131
Honey	1.34813	2.03319	2.00919	2.66109	2.65541	3.43235		0.326888	0.234676	0.154543	0.228094	0.258346	0.45609		0.0408613	0.117338	0.154559	0.114047	0.11066	0.245051
Beans	6.05756	5.82029	7.2251	7.63105	7.47675	2.02991		-0.0560926	-0.100095	-0.149742	-0.856445	-0.902979	-1.00072		0.0560926	0.100095	0.149742	0.856445	0.902979	1.00072
Peas	9.80774	7.97979	4.80204	2.70905	1.58731	3.83195		4.92773	9.01829	7.47539	20.6803	33.4563	11.8043		0.168786	0.0401776	4.8739	10.1666	3.53746	2.85505
Pulses, Other and products	0.291165	0.216815	0.497474	0.124169	0.154029	0.336982		1.2026	1.08796	0.968425	1.43186	1.43527	2.00108		0.299493	1.75424	2.76873	0.824234	0.866323	1.33643
Nuts and products	12.6283	10.2631	11.2491	17.0235	19.2697	26.3263		-1.62457	-1.5614	-3.25451	-1.47057	-2.23383	-4.51806		1.62457	1.85765	3.25451	1.47057	2.23383	4.51806
Soyabeans	0	0	0	0.0708159	0.178322	0.311023		0	0	0	0.00099709	0.00730357	-0.00232501		0	0	0	0.00113852	0.00342625	0.00232501
Groundnuts (Shelled Eq)	6.76978	12.4016	17.923	23.55	22.6082	22.4628		-0.0571188	-0.54076	-0.424556	-1.99405	-1.41425	-1.22253		0.0571188	0.54076	0.424556	1.99405	1.41425	1.22253
Sunflower seed	0	0	0	0	0	0		0	0	0	0	0	0		0	0	0	0	0	0
Rape and Mustardseed	0.0461271	0	0	0.0686198	0.360103	0.280647		0.0184508	0	0	0.468522	1.02906	2.25011		0.0184508	0	0	0.0661286	0.0981856	0.357252
Cottonseed	0	0	0	0	0	0		0	0	0	0	0	0		0	0	0	0	0	0
Coconuts - Incl Copra	15.9183	15.8231	14.1078	13.9409	13.8347	10.3373		-0.28568	-0.350342	-0.644802	-0.102215	-0.206671	-0.900324		0.0612633	0	0.221451	0.944799	0.192771	0.900324
Sesame seed	0	0	0.240683	1.10488	1.53153	1.52732		0	0	0	0	-0.306653	-0.218248		0	0	0	0	0	0
Palm kernels	0	0	0	0	0	0		0	0	0	0	0	0		0	0	0	0	0	0
Olives (including preserved)	0.0393714	0.0502928	0.0744588	0.109889	0.473754	1.19177		0	0	0	0	0	-0.0111875		0	0	0	0	0	0.0111875
Oilcrops, Other	0	0	0	0.0454803	1.73589	0.184219		0	0	0	0.186103	0.346221	0.0285543		0	0	0	0.0807923	1.2725	0.112928
Soyabean Oil	7.13924	21.2821	23.6074	42.668	13.8147	42.646		11.3314	17.0289	62.0263	26.6282	40.0634	32.4627		0.678002	0.719414	1.90553	3.92827	8.64193	8.25081
Groundnut Oil	13.9995	29.1822	5.30693	3.56194	1.61287	1.09432		23.223	-0.243755	0	0.118665	-0.575703	0		3.12953	0.892381	0	0.118665	0.575703	0
Sunflowerseed Oil	0	19.1834	2.13823	46.7706	48.3897	60.6949		0	-0.111681	5.58462	5.77869	-6.14415	-3.95652		0	0	0	0	0	0
Rape and Mustard Oil	0.506623	3.63592	7.61109	10.3534	56.2094	30.8976		1.14794	9.31103	43.1535	100.471	145.289	144.55		0	0.337302	7.62418	12.6601	22.9429	78.1513
Cottonseed Oil	1.67922	10.6385	1.79313	0	0	0		9.19061	0.486094	0	0	0	0		1.41894	0.120602	0	0	0	0
Palmkernel Oil	0	0	0	0	0	0		0	0	0	0	0	0		0	0	0	0	0	0
Palm Oil	31.8611	53.2069	56.1781	64.5983	42.2667	19.541		-2.65151	-6.75688	-12.4749	-9.19273	-3.14327	-1.92395		3.27792	9.61742	10.9521	9.01446	3.12133	1.99626
Coconut Oil	11.1846	11.8087	17.1337	1.6548	4.66082	4.49798		13.5564	5.21671	1.33316	-0.107921	0.180839	-0.641881		0.67373	1.05298	1.07384	0.107921	0.214994	0.641881
Sesameseed Oil	0	0	0	0	1.03513	0.764083		0	0	0	0	-0.460067	-0.327737		0	0	0	0	0	0
Olive Oil	1.02129	1.09882	1.08549	2.61035	12.9397	20.2039		0	0	-0.36183	-0.237011	-1.08076	-1.06235		0	0	0.36183	0.237011	1.08076	1.38659
Maize Germ Oil	0	0	0.603043	2.49201	0.806859	1.64051		2.80518	4.15069	5.06578	2.37334	3.68501	7.32632		0	0	2.17108	0.711038	1.72581	0.11001
Oilcrops Oil, Other	18.5639	16.5943	8.87006	9.0079	8.4262	9.80118		14.2969	6.72057	2.12847	2.41201	4.02706	-0.039328		3.25239	1.80443	3.14728	3.03227	7.79639	3.67449
Tomatoes and products	3.06297	3.3434	4.06112	5.70912	6.30525	7.5474		0.571107	0.705966	0.819643	0.820538	0.632873	0.458019		0.00928319	0.017796	0.0503985	0.0736299	0.084082	0.0740376
Onions	3.16935	2.67972	2.60863	3.21913	2.28499	4.05121		0.81829	2.18846	2.85101	2.896	4.5431	3.7616		0	0	0.0969293	0.143656	0.0717181	0.0982101
Vegetables, Other	2.2597	2.63475	3.04528	6.74429	11.4692	13.4488		17.7315	21.3948	20.9466	18.9269	14.2988	11.3652		0.141086	0.266158	0.679372	0.838628	1.48061	1.49919
Oranges, Mandarines	5.85856	7.1042	8.97217	12.6233	16.1451	25.6572		-0.0792836	-0.0544821	-0.412076	-0.642694	-1.08	-1.19369		0.0792836	0.0544821	0.412076	0.642694	1.08	1.19369
Lemons, Limes and products	0.100796	0.113734	0.173905	0.258508	0.197046	0.32984		-0.00189223	-0.0027498	-0.0146617	-0.0108845	-0.00694456	-0.00825551		0.00189223	0.0027498	0.0146617	0.0108845	0.00694456	0.00825551
Grapefruit and products	0.977631	1.86754	1.73395	1.16567	1.03454	1.20002		-0.0155123	-0.0148574	-0.0497991	-0.0657257	-0.102536	-0.0403593		0.0155123	0.0148574	0.0497991	0.0657257	0.102536	0.0403593
Citrus, Other	0.464836	0.14284	0.130133	0.0373237	0.284757	0.314711		0	0	-0.0216893	-0.00531958	-0.0828101	-0.0245512		0	0	0.0216893	0.00531958	0.0828101	0.0245512
Bananas	7.54822	6.56953	6.13104	8.80379	13.5285	17.0879		-0.00674755	0	0	-0.0189106	-0.0798032	-0.541704		0.00674755	0	0	0.0189106	0.0798032	0.541704
Plantains	0	0	0	0	0.413515	0.88272		0	0	0	0	-0.00938906	-0.0356177		0	0	0	0	0	0
Apples and products	2.9375	3.37917	5.82778	9.55018	10.6008	18.1801		6.23764	6.39038	3.63778	3.8495	2.30762	2.16969		0.112597	0.136972	0.24471	0.640031	0.387895	0.53419
Pineapples and products	0.947806	1.09776	0.901237	1.2992	1.33509	3.33699		0	0	-0.0155415	-0.0356525	-0.0245896	-0.334532		0	0	0.0155415	0.0356525	0.0245896	0.334532
Dates	1.17489	0.841091	0.642486	0.800184	4.48118	1.00224		-0.0770333	-0.0907268	0	-0.0931459	0	-0.0836419		0.0770333	0.0907268	0	0.0931459	0	0.0836419
Grapes and products (excl wine)	17.4178	15.9271	14.0067	17.9738	17.3943	20.1179		-0.0860169	-0.0820275	-0.211623	-0.51238	-0.304372	-0.654962		0.0860169	0.0820275	0.211623	0.57147	0.332886	0.68188
Fruits, Other	12.0083	11.7386	10.9172	14.3488	18.2496	22.4554		3.79757	3.45328	2.65655	1.56366	0.1719	1.08132		0.647909	0.7065	0.816467	0.952329	1.53841	1.83774
Coffee and products	4.52856	7.08125	9.27692	10.2682	10.6946	15.2733		-0.395356	-0.576637	-1.14	-1.81776	-3.01993	-5.87971		0.395356	0.576637	1.14	1.81776	2.62646	5.87804
Cocoa Beans and products	28.2845	30.1454	21.2033	46.3743	55.3971	53.8322		-8.94234	-8.82343	-7.79127	-15.9	-25.0446	-17.7043		8.94234	8.82343	7.79127	15.9	25.0307	17.7043
Tea (including mate)	0.0539124	0.0469179	0.0381021	0.036452	0.0331466	0.0279168		-0.00347454	-0.00434565	-0.00489683	-0.00668254	-0.00733977	-0.00553669		0.00347454	0.00434565	0.00489683	0.00668254	0.00733977	0.00553669
Pepper	0.419667	0.402131	0.635389	0.586075	0.568668	1.04365		0	0	0	0	-0.113734	-0.108029		0	0	0	0	0.113734	0.108029
Pimento	0	0.117202	0.19296	0.417585	0.626062	0.874694		0	0	0	0	0	-0.104988		0	0	0	0	0	0
Cloves	0	0	0	0	0	0		0	0	0	0	0	0		0	0	0	0	0	0
Spices, Other	0.843969	0.892892	1.3861	2.23139	3.60797	6.09268		-0.266828	-0.127556	-0.378025	-0.495914	-0.641278	-0.761527		0.133258	0.255112	0.378025	0.495914	0.641278	0.761527
Wine	5.07065	8.3269	19.7284	28.5793	38.7873	48.3392		-0.212476	-0.377805	-0.804091	-0.452181	-0.879777	-2.38081		0.212476	0.377805	0.818446	0.522816	0.918922	2.41987
Beer	3.57936	4.15123	3.82503	6.83778	6.6951	10.2931		66.8918	77.7674	89.947	82.5076	71.6354	51.9059		1.25564	1.03578	1.09354	2.21122	4.50378	5.89909
Beverages, Fermented	0	0	0.0221833	0.50172	0.430803	1.74899		0	0	0.00739273	-0.261832	-0.353097	-0.696946		0.0390992	0.0674655	0.125707	0.261832	0.39537	0.696946
Beverages, Alcoholic	2.34864	0.668543	7.26609	5.51479	11.3833	9.27433		8.16425	11.2012	15.7717	16.2257	7.32041	8.29347		19.8301	7.63472	68.7916	41.9743	65.5585	68.4754
Alcohol, Non-Food	0	0	0	0	0	0		0	0	0	0	0	0		0	0	0	0	0	0
Bovine Meat	25.3333	23.1772	20.3139	17.9511	17.4945	21.8456		50.7696	48.0479	48.6614	45.0988	33.2948	35.3583		0.667844	0.922962	7.75343	7.69835	0.686616	7.21461
Mutton & Goat Meat	29.4337	28.0149	14.6665	8.91257	7.94538	7.33382		21.0554	16.523	17.4308	22.5886	20.4662	14.7574		0.362189	0.905607	3.05438	6.45138	5.7389	6.75688
Pigmeat	53.8345	51.4981	46.8618	42.961	57.5596	76.8275		61.7694	72.9128	71.0398	68.5007	52.1603	39.6114		0.887047	1.46036	2.01921	5.39105	15.3218	14.6883
Poultry Meat	0.589682	0.644144	1.79848	6.71909	17.8637	30.6307		16.6673	27.7123	34.7916	43.3499	59.6315	50.7604		0.0676179	0.0483382	1.05046	3.64971	8.69617	12.7999
Meat, Other	1.61214	1.18542	0.496939	0.191921	0.677568	1.79779		-0.165943	-0.0747401	-0.0196551	0.127275	0.0874564	-0.112219		0.360968	0.354178	0.359927	0.198276	0.221228	0.379654
Offals, Edible	10.9511	12.1865	13.6159	8.87639	7.50759	7.64948		20.0809	16.4828	17.9447	17.9419	9.64829	7.11422		0.124474	0.315018	0.865755	1.62709	8.03278	8.8607
Butter, Ghee	147.565	136.452	72.7463	30.126	30.126	30.126		14.5891	28.2682	40.9548	32.381	27.0837	27.8255		0.934728	1.00458	23.7332	15.4303	14.9705	9.00358
Cream	0	0	0.343209	0.225126	1.00934	4.82533		3.72038	6.39804	6.20654	0.900652	-0.845721	-2.6181		0	0	0.0858042	1.6863	7.20963	5.41912
Fats, Animals, Raw	114.19	95.0047	100.968	52.1035	38.6773	27.6668		76.4797	67.0622	62.227	60.3256	40.7714	34.3055		7.03081	6.1636	5.72297	9.33455	21.6473	48.0269
Fish, Body Oil	0	0	0	0	0	0		0	0	0	0	0	0		0	0	0	0	0	0
Fish, Liver Oil	0	0	0	0	0	0		0	0	0	0	0	0		0	0	0	0	0	0
Eggs	2.33004	1.39154	1.31264	1.87534	2.13029	3.92763		38.9637	40.7823	37.7817	26.7856	24.6166	25.6894		0.10084	1.47358	1.51652	0.753059	0.630776	0.604915
Milk - Excluding Butter	76.3407	66.7423	44.4367	59.5498	78.9411	134.149		323.953	325.661	344.477	340.77	310.963	278.825		11.884	16.1204	60.5363	57.8556	54.2457	57.9256
Freshwater Fish	1.56386	1.28866	1.08292	1.32578	2.14813	3.43357		0.0874247	0.0586079	0.00826158	0.699149	1.60769	1.21393		0	0.0167075	0.124003	0.554407	1.8275	2.44262
Demersal Fish	2.70354	2.95803	5.97722	7.52445	8.14442	8.89243		14.4924	13.8885	7.20755	4.15825	2.42716	-0.842995		0.749968	1.53026	0.907727	2.31936	3.37329	3.95903
Pelagic Fish	4.15964	4.70174	3.02481	5.75097	7.0856	7.72478		0.182848	0.148138	0.0925901	0.0608391	-0.460641	-0.966792		0.161041	0.322523	0.852117	1.26927	2.07355	3.856
Marine Fish, Other	0	0	0.0193179	0.109308	0.0253684	0.113843		0.0714712	0.13676	0.0338092	0.00473909	-0.00690771	-0.0263545		0	0	0	0.0285118	0.0230719	0.0350879
Crustaceans	0.57558	0.936599	1.66421	3.34058	4.40205	4.7913		0.291957	0.362695	0.14181	-0.367011	-0.712321	-0.39218		0.0236767	0.135878	0.582088	1.44634	2.03042	1.9283
Cephalopods	0	0	0.0341575	0.0784474	0.141264	0.268376		0	0	0.0113832	0.179544	0.0326091	0		0	0	0	0	0	0
Molluscs, Other	0	0.0116561	0.10374	0.234343	0.289794	0.491138		0.215414	0.318999	0.341962	0.389277	0.43264	0.362021		0.0162249	0.112689	0.149848	0.313516	0.476629	0.689917
Aquatic Animals, Others	0	0	0	0	0	0		0	0	0	0	0	0		0	0	0	0	0	0
Aquatic Plants	0	0	0	0	0	0		0	0	0	0	0	0		0	0	0	0	0	0
Infant food	0	0	0	1.94458	3.24083	5.68358		0	0	0	-0.507258	-0.409781	-0.506351		0	0	0	0.507258	0.409781	0.506351
Miscellaneous	0	0	0	0	0	0		0	0	0	0	0	0		0	0	0	0	0	0
TOTAL	1463.71	1429.33	1033.89	1021.1	1177.47	1366.77		1258.24	1301.7	1587.37	1646.52	1607.78	1464.06		149.21	127.672	324.764	483.834	594.258	652.166

## Sheet: protein
g/capita/day	IMPORT							DOMESTIC							EXPORT
	1962	1970	1980	1990	2000	2010		1962	1970	1980	1990	2000	2010		1962	1970	1980	1990	2000	2010
Wheat and products	10.7495	8.93992	3.79274	1.41635	2.3323	2.7663		7.26427	6.92755	10.7661	13.2655	14.3844	14.5499		0.239434	0.160323	1.83794	5.57192	4.14341	4.15365
Rice (Milled Equivalent)	0.182752	0.222203	0.323548	0.479395	0.916813	1.36625		-0.0116442	-0.0236054	-0.0670747	-0.115293	-0.332806	-0.395605		0.0116442	0.0236054	0.0670747	0.115293	0.332806	0.395605
Barley and products	0.00650225	0.00753627	0.00276811	0.00543258	0.00457257	0.00536074		0.0708265	0.0593134	0.0680783	0.0701814	0.116057	0.134023		0.00302071	0.00123834	0.0182589	0.0366955	0.0388031	0.0329194
Maize and products	0.1985	0.564157	0.702252	0.702178	0.750068	0.644612		-0.0024883	-0.0202928	-0.0236901	-0.0172624	-0.0301404	-0.0129665		0.000304867	0.00348845	0.00489443	0.0178404	0.020284	0.0173129
Rye and products	0.013541	0.0363436	0.0313594	0.0198135	0.00179053	0.00715684		0.0457744	0.0409884	0.0234849	0.0659409	0.0603869	0.0514355		0	0	0.000611964	0.00106776	0	0.000514124
Oats	0.017459	0.00809533	0.0367723	0.0220745	0.0278357	0.0764908		0.628863	0.518479	0.618426	0.867703	0.904825	1.33709		0.00449596	0.0206339	0.00570411	0.0660388	0.259677	0.328988
Millet and products	0	0	0	0	0	0		0	0	0	0	0	0		0	0	0	0	0	0
Sorghum and products	0	0	0	0	0	0		0	0	0	0	0	0		0	0	0	0	0	0
Cereals, Other	0.0958609	0.148961	0.0386657	0.0251383	0.00432518	0.0420593		0.214131	0.380955	0.0661093	0.0484253	0.00906326	0.0339996		0.0306433	0.0223402	0.0124974	0.00749559	0.00387885	0.0347037
Cassava and products	0	0	0	0	0	0		0	0	0	0	0	0		0	0	0	0	0	0
Potatoes and products	0.304338	0.482266	0.544117	0.618077	0.78615	0.873777		3.22953	3.21619	3.25777	3.1776	3.54736	2.7843		0.0330232	0.051853	0.0957067	0.0976097	0.136263	0.20012
Sweet potatoes	0	0	0	0	0	0		0	0	0	0	0	0		0	0	0	0	0	0
Roots, Other	0	0	0	0	0	0		0	0	0	0	0	0		0	0	0	0	0	0
Sugar cane	0	0	0	0	0	0		0	0	0	0	0	0		0	0	0	0	0	0
Sugar beet	0	0	0	0	0	0		0	0	0	0	0	0		0	0	0	0	0	0
Sugar (Raw Equivalent)	0.328393	0.287486	0.182935	0.184414	0.184713	0.190974		0.0385275	0.0809543	0.139942	0.125257	0.100003	0.0917682		0.0600995	0.0419516	0.0227769	0.0534912	0.101528	0.0664799
Sweeteners, Other	1.58551e-06	6.57463e-07	9.92147e-06	4.50331e-05	0.000606562	0.000309988		1.43992e-05	9.54373e-06	4.54187e-05	0.000133406	0.000411185	0.000186867		1.61061e-06	1.19591e-06	6.84531e-06	3.17308e-05	0.0004799	8.93725e-05
Honey	0.0018724	0.00282388	0.00279054	0.00369596	0.00368807	0.00476715		0.000454012	0.000325938	0.000214644	0.000316797	0.000358813	0.000633458		5.67518e-05	0.000162969	0.000214666	0.000158399	0.000153694	0.000340349
Beans	0.492829	0.473525	0.587817	0.620844	0.608291	0.165149		-0.00456356	-0.00814351	-0.0121827	-0.0696783	-0.0734642	-0.0814161		0.00456356	0.00814351	0.0121827	0.0696783	0.0734642	0.0814161
Peas	0.699166	0.568857	0.342323	0.19312	0.113155	0.273169		0.351284	0.642888	0.532899	1.47424	2.385	0.841495		0.0120322	0.00286415	0.347446	0.724748	0.252175	0.203528
Pulses, Other and products	0.0218041	0.0162364	0.0372537	0.00929848	0.0115345	0.0252351		0.0900579	0.0814726	0.0725212	0.107226	0.107481	0.149852		0.0224278	0.131368	0.207339	0.0617234	0.0648752	0.10008
Nuts and products	0.300151	0.243935	0.26737	0.404618	0.458006	0.62573		-0.0386132	-0.0371118	-0.0773538	-0.0349529	-0.0530941	-0.107386		0.0386132	0.044153	0.0773538	0.0349529	0.0530941	0.107386
Soyabeans	0	0	0	0.00588993	0.0148315	0.0258685		0	0	0	8.29304e-05	0.000607455	-0.000193377		0	0	0	9.46932e-05	0.000284969	0.000193377
Groundnuts (Shelled Eq)	0.287308	0.526322	0.760649	0.999453	0.959487	0.953314		-0.00242411	-0.0229497	-0.018018	-0.0846269	-0.0600204	-0.0518837		0.00242411	0.0229497	0.018018	0.0846269	0.0600204	0.0518837
Sunflower seed	0	0	0	0	0	0		0	0	0	0	0	0		0	0	0	0	0	0
Rape and Mustardseed	0.00274518	0	0	0.00408379	0.0214309	0.0167022		0.00109807	0	0	0.0278833	0.061243	0.133911		0.00109807	0	0	0.00393553	0.00584335	0.0212612
Cottonseed	0	0	0	0	0	0		0	0	0	0	0	0		0	0	0	0	0	0
Coconuts - Incl Copra	0.147032	0.146153	0.130309	0.128768	0.127786	0.0954822		-0.00263873	-0.003236	-0.00595583	-0.000944128	-0.00190895	-0.00831601		0.000565871	0	0.00204548	0.00872681	0.00178056	0.00831601
Sesame seed	0	0	0.00732514	0.0336268	0.0466118	0.0464835		0	0	0	0	-0.00933292	-0.00664233		0	0	0	0	0	0
Palm kernels	0	0	0	0	0	0		0	0	0	0	0	0		0	0	0	0	0	0
Olives (including preserved)	0.000340509	0.000434965	0.000643968	0.000950392	0.00409733	0.0103072		0	0	0	0	0	-9.67566e-05		0	0	0	0	0	9.67566e-05
Oilcrops, Other	0	0	0	0.00191517	0.073098	0.00775743		0	0	0	0.00783675	0.0145793	0.00120241		0	0	0	0.00340215	0.0535847	0.00475537
Soyabean Oil	0	0	0	0	0	0		0	0	0	0	0	0		0	0	0	0	0	0
Groundnut Oil	0	0	0	0	0	0		0	0	0	0	0	0		0	0	0	0	0	0
Sunflowerseed Oil	0	0	0	0	0	0		0	0	0	0	0	0		0	0	0	0	0	0
Rape and Mustard Oil	0	0	0	0	0	0		0	0	0	0	0	0		0	0	0	0	0	0
Cottonseed Oil	0	0	0	0	0	0		0	0	0	0	0	0		0	0	0	0	0	0
Palmkernel Oil	0	0	0	0	0	0		0	0	0	0	0	0		0	0	0	0	0	0
Palm Oil	0	0	0	0	0	0		0	0	0	0	0	0		0	0	0	0	0	0
Coconut Oil	0	0	0	0	0	0		0	0	0	0	0	0		0	0	0	0	0	0
Sesameseed Oil	0	0	0	0	0.000230541	0.000170174		0	0	0	0	-0.000102465	-7.29926e-05		0	0	0	0	0	0
Olive Oil	0	0	0	0	0	0		0	0	0	0	0	0		0	0	0	0	0	0
Maize Germ Oil	0	0	0	0	0	0		0	0	0	0	0	0		0	0	0	0	0	0
Oilcrops Oil, Other	0	0	0	0	0	0		0	0	0	0	0	0		0	0	0	0	0	0
Tomatoes and products	0.160126	0.174786	0.212307	0.298461	0.329625	0.394562		0.0298563	0.0369064	0.0428491	0.0428959	0.0330852	0.0239442		0.000485305	0.000930335	0.00263472	0.00384921	0.00439562	0.00387053
Onions	0.0905528	0.0765635	0.0745324	0.091975	0.0652854	0.115749		0.0233797	0.0625275	0.0814575	0.0827429	0.129803	0.107474		0	0	0.00276941	0.00410446	0.00204909	0.002806
Vegetables, Other	0.150768	0.175791	0.203181	0.449979	0.765224	0.897307		1.18305	1.42746	1.39756	1.2628	0.954018	0.758284		0.00941327	0.0177581	0.0453278	0.0559533	0.0987863	0.100026
Oranges, Mandarines	0.137282	0.166471	0.210243	0.295798	0.378325	0.601219		-0.00185783	-0.00127666	-0.00965607	-0.0150601	-0.0253074	-0.0279713		0.00185783	0.00127666	0.00965607	0.0150601	0.0253074	0.0279713
Lemons, Limes and products	0.00602985	0.00680383	0.0104034	0.0154645	0.0117877	0.0197317		-0.000113197	-0.000164499	-0.000877095	-0.000651132	-0.000415439	-0.000493863		0.000113197	0.000164499	0.000877095	0.000651132	0.000415439	0.000493863
Grapefruit and products	0.0183068	0.034971	0.0324694	0.021828	0.0193725	0.0224712		-0.000290479	-0.000278215	-0.000932525	-0.00123076	-0.00192005	-0.000755757		0.000290479	0.000278215	0.000932525	0.00123076	0.00192005	0.000755757
Citrus, Other	0.00972913	0.00298967	0.00272371	0.000781194	0.00596003	0.00658697		0	0	-0.000453962	-0.00011134	-0.00173323	-0.000513862		0	0	0.000453962	0.00011134	0.00173323	0.000513862
Bananas	0.118403	0.103051	0.0961732	0.138099	0.212211	0.268046		-0.000105844	0	0	-0.000296637	-0.00125181	-0.00849732		0.000105844	0	0	0.000296637	0.00125181	0.00849732
Plantains	0	0	0	0	0.00388775	0.00829907		0	0	0	0	-8.82732e-05	-0.000334867		0	0	0	0	0	0
Apples and products	0.0222105	0.02555	0.0440641	0.0722092	0.0801531	0.137461		0.047163	0.0483179	0.0275054	0.0291062	0.017448	0.0164051		0.00085135	0.00103565	0.00185026	0.0048393	0.00293289	0.00403903
Pineapples and products	0.00719186	0.00832972	0.0068385	0.0098582	0.0101305	0.0253208		0	0	-0.000117927	-0.000270528	-0.000186583	-0.0025384		0	0	0.000117927	0.000270528	0.000186583	0.0025384
Dates	0.0143633	0.0102826	0.00785457	0.00978247	0.0547836	0.0122526		-0.000941754	-0.00110916	0	-0.00113873	0	-0.00102254		0.000941754	0.00110916	0	0.00113873	0	0.00102254
Grapes and products (excl wine)	0.154326	0.141119	0.124103	0.159252	0.154118	0.17825		-0.000762132	-0.000726785	-0.00187504	-0.00453982	-0.00269682	-0.00580313		0.000762132	0.000726785	0.00187504	0.00506337	0.00294946	0.00604164
Fruits, Other	0.204629	0.200032	0.186035	0.244511	0.310982	0.382651		0.0647126	0.0588457	0.0452691	0.0266456	0.00292926	0.0184262		0.0110407	0.0120391	0.013913	0.0162282	0.0262154	0.031316
Coffee and products	0.250385	0.391523	0.512922	0.567728	0.591303	0.844465		-0.0218593	-0.0318823	-0.0630309	-0.100504	-0.166972	-0.32509		0.0218593	0.0318823	0.0630309	0.100504	0.145217	0.324998
Cocoa Beans and products	0.398515	0.424734	0.298744	0.653391	0.780518	0.758469		-0.125993	-0.124318	-0.109775	-0.224023	-0.352867	-0.249445		0.125993	0.124318	0.109775	0.224023	0.35267	0.249445
Tea (including mate)	0.00808687	0.00703769	0.00571531	0.0054678	0.00497199	0.00418752		-0.000521181	-0.000651848	-0.000734524	-0.00100238	-0.00110097	-0.000830503		0.000521181	0.000651848	0.000734524	0.00100238	0.00110097	0.000830503
Pepper	0.0147451	0.0141289	0.0223245	0.0205918	0.0199802	0.0366687		0	0	0	0	-0.00399605	-0.00379562		0	0	0	0	0.00399605	0.00379562
Pimento	0	0.00437301	0.00719967	0.0155808	0.0233594	0.0326363		0	0	0	0	0	-0.00391727		0	0	0	0	0	0
Cloves	0	0	0	0	0	0		0	0	0	0	0	0		0	0	0	0	0	0
Spices, Other	0.0253031	0.0267699	0.0415569	0.0668995	0.108171	0.182665		-0.00799978	-0.00382427	-0.0113336	-0.014868	-0.0192262	-0.0228314		0.00399522	0.00764853	0.0113336	0.014868	0.0192262	0.0228314
Wine	0.00737793	0.0121159	0.0287053	0.0415836	0.0564365	0.0703349		-0.000309158	-0.000549717	-0.00116997	-0.000657935	-0.0012801	-0.00346414		0.000309158	0.000549717	0.00119086	0.000760712	0.00133706	0.00352098
Beer	0.0373387	0.0433042	0.0399014	0.0713293	0.0698409	0.107374		0.697792	0.811242	0.938296	0.860691	0.747275	0.541464		0.0130984	0.010805	0.0114075	0.0230667	0.0469819	0.0615373
Beverages, Fermented	0	0	0	0	0	0		0	0	0	0	0	0		0	0	0	0	0	0
Beverages, Alcoholic	0	0	0	0	0	0		0	0	0	0	0	0		0	0	0	0	0	0
Alcohol, Non-Food	0	0	0	0	0	0		0	0	0	0	0	0		0	0	0	0	0	0
Bovine Meat	2.95193	2.70069	2.36705	2.09173	2.03852	2.54554		5.91587	5.59872	5.67022	5.25509	3.87964	4.12008		0.0778197	0.107547	0.903459	0.897041	0.0800072	0.840675
Mutton & Goat Meat	1.94078	1.84723	0.967074	0.587672	0.523898	0.483573		1.38834	1.08948	1.14934	1.48944	1.34949	0.973068		0.0238818	0.0597134	0.201398	0.425388	0.378409	0.445532
Pigmeat	4.02403	3.84939	3.50284	3.21126	4.30248	5.74272		4.61716	5.4501	5.3101	5.12031	3.89889	2.96088		0.0663052	0.109159	0.150933	0.402971	1.14528	1.09792
Poultry Meat	0.0768305	0.0839265	0.234326	0.875441	2.32748	3.99092		2.17161	3.61067	4.53305	5.64813	7.76948	6.61364		0.00881004	0.00629805	0.136866	0.475526	1.13304	1.66772
Meat, Other	0.293121	0.215533	0.0903539	0.0348952	0.123196	0.326876		-0.0301718	-0.0135893	-0.00357371	0.0231413	0.0159014	-0.0204037		0.0656315	0.0643969	0.0654422	0.0360507	0.0402239	0.069029
Offals, Edible	0.495179	0.551043	0.615675	0.401367	0.339473	0.34589		0.908007	0.74531	0.811411	0.811285	0.436271	0.321686		0.00562838	0.0142443	0.0391472	0.0735726	0.363221	0.400658
Butter, Ghee	0.107174	0.0991028	0.0528343	0.02188	0.02188	0.02188		0.0105958	0.0205307	0.0297448	0.0235178	0.0196704	0.0202092		0.000678877	0.000729605	0.017237	0.0112067	0.0108728	0.00653914
Cream	0	0	0.00547231	0.00358953	0.0160935	0.0769377		0.0593197	0.102014	0.0989604	0.0143605	-0.0134846	-0.0417444		0	0	0.00136811	0.0268873	0.114954	0.0864053
Fats, Animals, Raw	0	0	0	0	0	0		0	0	0	0	0	0		0	0	0	0	0	0
Fish, Body Oil	0	0	0	0	0	0		0	0	0	0	0	0		0	0	0	0	0	0
Fish, Liver Oil	0	0	0	0	0	0		0	0	0	0	0	0		0	0	0	0	0	0
Eggs	0.22411	0.133842	0.126254	0.180376	0.204898	0.377772		3.74765	3.92257	3.63396	2.57633	2.3677	2.47088		0.00969914	0.141734	0.145864	0.0724316	0.0606701	0.0581827
Milk - Excluding Butter	4.69123	4.1014	2.73069	3.65941	4.85103	8.24364		19.9073	20.0123	21.1685	20.9407	19.1091	17.1341		0.730284	0.990617	3.72003	3.5553	3.33347	3.5596
Freshwater Fish	0.213187	0.175671	0.147625	0.180732	0.292835	0.468068		0.0119178	0.00798948	0.00112623	0.0953087	0.219162	0.165484		0	0.00227758	0.0169042	0.0755773	0.249127	0.332981
Demersal Fish	0.551529	0.603444	1.21937	1.53501	1.66148	1.81408		2.95649	2.83328	1.47036	0.848292	0.495147	-0.171973		0.152995	0.312177	0.185178	0.473155	0.688159	0.80765
Pelagic Fish	0.425488	0.480938	0.309407	0.588264	0.724782	0.790164		0.0187035	0.015153	0.009471	0.0062232	-0.0471187	-0.0988927		0.0164728	0.0329907	0.0871626	0.129833	0.212103	0.394429
Marine Fish, Other	0	0	0.00463165	0.0262076	0.00608231	0.0272948		0.0171359	0.0327894	0.00810606	0.00113624	-0.00165619	-0.00631874		0	0	0	0.00683595	0.0055317	0.00841265
Crustaceans	0.109338	0.177917	0.316135	0.63458	0.836219	0.910161		0.0554604	0.068898	0.0269385	-0.0697178	-0.135313	-0.0744989		0.00449764	0.0258115	0.110574	0.274748	0.3857	0.366301
Cephalopods	0	0	0.00696242	0.0159902	0.0287943	0.054704		0	0	0.00232027	0.036597	0.00664681	0		0	0	0	0	0	0
Molluscs, Other	0	0.0021506	0.0191406	0.0432373	0.0534683	0.0906172		0.0397448	0.0588567	0.0630936	0.0718233	0.0798241	0.0667945		0.00299357	0.0207916	0.0276476	0.0578451	0.0879402	0.127293
Aquatic Animals, Others	0	0	0	0	0	0		0	0	0	0	0	0		0	0	0	0	0	0
Aquatic Plants	0	0	0	0	0	0		0	0	0	0	0	0		0	0	0	0	0	0
Infant food	0	0	0	0.0689666	0.11494	0.201574		0	0	0	-0.0179904	-0.0145333	-0.0179582		0	0	0	0.0179904	0.0145333	0.0179582
Miscellaneous	0	0	0	0	0	0		0	0	0	0	0	0		0	0	0	0	0	0
TOTAL	31.7897	29.7483	22.6755	23.2904	29.9754	39.8425		55.5528	57.6694	61.6574	63.7301	61.8712	54.669		1.82178	2.63474	8.81717	14.4449	14.6443	16.9538

## Sheet: fat
g/capita/day	IMPORT							DOMESTIC							EXPORT
	1962	1970	1980	1990	2000	2010		1962	1970	1980	1990	2000	2010		1962	1970	1980	1990	2000	2010			all years average of 3 consecutive years
Wheat and products	4.82951	4.0165	1.70399	0.636335	1.04785	1.24283		3.26367	3.11239	4.83696	5.9599	6.46258	6.53693		0.107572	0.0720294	0.825744	2.50334	1.86154	1.86614
Rice (Milled Equivalent)	0.0350791	0.0426518	0.0621048	0.0920196	0.175982	0.262251		-0.00223509	-0.00453104	-0.0128749	-0.0221304	-0.0638819	-0.0759361		0.00223509	0.00453104	0.0128749	0.0221304	0.0638819	0.0759361
Barley and products	0.0012169	0.00141042	0.000518054	0.00101671	0.000855761	0.00100327		0.0132552	0.0111006	0.0127409	0.0131345	0.0217201	0.0250825		0.000565328	0.000231757	0.00341717	0.00686759	0.00726203	0.00616089
Maize and products	0.069686	0.198055	0.246535	0.246509	0.263322	0.2263		-0.000873551	-0.00712408	-0.00831673	-0.00606022	-0.0105812	-0.00455206		0.000107028	0.00122467	0.00171826	0.00626313	0.00712099	0.00607793
Rye and products	0.0029679	0.00796573	0.0068733	0.00434268	0.000392444	0.00156862		0.0100328	0.00898375	0.00514737	0.0144528	0.0132355	0.0112735		0	0	0.000134129	0.000234029	0	0.000112685
Oats	0.0122771	0.0056926	0.0258582	0.0155227	0.019574	0.053788		0.442214	0.364592	0.434875	0.610165	0.636269	0.940235		0.00316154	0.0145097	0.00401111	0.0464383	0.182604	0.231343
Millet and products	0	0	0	0	0	0		0	0	0	0	0	0		0	0	0	0	0	0
Sorghum and products	0	0	0	0	0	0		0	0	0	0	0	0		0	0	0	0	0	0
Cereals, Other	0.0712403	0.110703	0.0287349	0.0186819	0.00321432	0.0312569		0.159134	0.283112	0.04913	0.0359879	0.00673548	0.0252672		0.0227729	0.0166024	0.00928763	0.00557044	0.00288261	0.0257905
Cassava and products	0	0	0	0	0	0		0	0	0	0	0	0		0	0	0	0	0	0
Potatoes and products	0.0169077	0.0267926	0.0302287	0.0343376	0.043675	0.0485432		0.179418	0.178677	0.180987	0.176534	0.197075	0.154683		0.00183462	0.00288072	0.00531704	0.00542276	0.00757015	0.0111178
Sweet potatoes	0	0	0	0	0	0		0	0	0	0	0	0		0	0	0	0	0	0
Roots, Other	0	0	0	0	0	0		0	0	0	0	0	0		0	0	0	0	0	0
Sugar cane	0	0	0	0	0	0		0	0	0	0	0	0		0	0	0	0	0	0
Sugar beet	0	0	0	0	0	0		0	0	0	0	0	0		0	0	0	0	0	0
Sugar (Raw Equivalent)	0.985175	0.862455	0.548803	0.553239	0.554137	0.572919		0.115582	0.242862	0.419824	0.37577	0.300007	0.275303		0.180298	0.125854	0.0683303	0.160473	0.304581	0.199439
Sweeteners, Other	3.17103e-06	1.31493e-06	1.98429e-05	9.00661e-05	0.00121312	0.000619975		2.87984e-05	1.90875e-05	9.08373e-05	0.000266812	0.000822371	0.000373734		3.22121e-06	2.39183e-06	1.36906e-05	6.34617e-05	0.000959799	0.000178745
Honey	0	0	0	0	0	0		0	0	0	0	0	0		0	0	0	0	0	0
Beans	0.0288455	0.0277157	0.0344053	0.0363383	0.0356036	0.00966626		-0.000267108	-0.000476644	-0.000713057	-0.00407831	-0.0042999	-0.00476533		0.000267108	0.000476644	0.000713057	0.00407831	0.0042999	0.00476533
Peas	0.0776851	0.0632063	0.0380359	0.0214578	0.0125728	0.0303521		0.0390315	0.071432	0.059211	0.163804	0.265	0.0934995		0.00133692	0.000318239	0.0386052	0.0805276	0.0280195	0.0226143
Pulses, Other and products	0.00281848	0.00209878	0.00481556	0.00120196	0.001491	0.00326199		0.0116412	0.0105315	0.00937438	0.0138605	0.0138934	0.0193705		0.0028991	0.0169811	0.0268014	0.0079786	0.00838603	0.0129367
Nuts and products	1.13027	0.918577	1.00683	1.52366	1.7247	2.35629		-0.145404	-0.139751	-0.291288	-0.131621	-0.199935	-0.40438		0.145404	0.166265	0.291288	0.131621	0.199935	0.40438
Soyabeans	0	0	0	0.00283264	0.0071329	0.0124409		0	0	0	3.98836e-05	0.000292143	-9.30004e-05		0	0	0	4.55407e-05	0.00013705	9.30004e-05
Groundnuts (Shelled Eq)	0.568335	1.04114	1.50467	1.97706	1.898	1.88579		-0.00479522	-0.0453977	-0.0356422	-0.167404	-0.118729	-0.102633		0.00479522	0.0453977	0.0356422	0.167404	0.118729	0.102633
Sunflower seed	0	0	0	0	0	0		0	0	0	0	0	0		0	0	0	0	0	0
Rape and Mustardseed	0.00293397	0	0	0.00436464	0.0229048	0.0178509		0.00117359	0	0	0.0298009	0.0654549	0.143121		0.00117359	0	0	0.00420619	0.00624521	0.0227234
Cottonseed	0	0	0	0	0	0		0	0	0	0	0	0		0	0	0	0	0	0
Coconuts - Incl Copra	1.63369	1.62392	1.44788	1.43075	1.41985	1.06091		-0.0293193	-0.0359555	-0.0661759	-0.0104903	-0.0212106	-0.0924002		0.00628745	0	0.0227275	0.0969646	0.019784	0.0924002
Sesame seed	0	0	0.0233438	0.107162	0.148543	0.148134		0	0	0	0	-0.0297423	-0.0211679		0	0	0	0	0	0
Palm kernels	0	0	0	0	0	0		0	0	0	0	0	0		0	0	0	0	0	0
Olives (including preserved)	0.0042138	0.00538269	0.00796911	0.0117611	0.0507045	0.127551		0	0	0	0	0	-0.00119736		0	0	0	0	0	0.00119736
Oilcrops, Other	0	0	0	0.00369771	0.141134	0.0149777		0	0	0	0.0151308	0.028149	0.00232157		0	0	0	0.00656871	0.103459	0.00918145
Soyabean Oil	0.793337	2.36494	2.62333	4.74141	1.53514	4.73897		1.25919	1.89231	6.89258	2.95902	4.45198	3.60736		0.075342	0.0799438	0.211749	0.436523	0.960321	0.916859
Groundnut Oil	1.55567	3.24282	0.589725	0.395815	0.179227	0.121604		2.58062	-0.0270869	0	0.0131865	-0.0639742	0		0.347765	0.0991644	0	0.0131865	0.0639742	0
Sunflowerseed Oil	0	2.13173	0.237608	5.19731	5.37723	6.74463		0	-0.0124103	0.620582	0.642148	-0.682759	-0.439662		0	0	0	0	0	0
Rape and Mustard Oil	0.0562977	0.404036	0.845771	1.15051	6.24618	3.43345		0.127563	1.03467	4.79537	11.1647	16.145	16.0629		0	0.0374821	0.847226	1.40683	2.54949	8.68444
Cottonseed Oil	0.18658	1.18206	0.199237	0	0	0		1.02118	0.0540104	0	0	0	0		0.15766	0.0134002	0	0	0	0
Palmkernel Oil	0	0	0	0	0	0		0	0	0	0	0	0		0	0	0	0	0	0
Palm Oil	3.54052	5.91254	6.24271	7.17839	4.69683	2.17146		-0.294645	-0.750848	-1.38626	-1.02153	-0.349291	-0.213796		0.364253	1.06872	1.21704	1.00172	0.346852	0.221831
Coconut Oil	1.24287	1.31222	1.90396	0.183887	0.517926	0.499831		1.50643	0.579699	0.148146	-0.0119926	0.0200955	-0.071328		0.0748672	0.117011	0.119329	0.0119926	0.0238909	0.071328
Sesameseed Oil	0	0	0	0	0.114925	0.0848319		0	0	0	0	-0.0510787	-0.0363868		0	0	0	0	0	0
Olive Oil	0.113489	0.122105	0.120623	0.290071	1.4379	2.24513		0	0	-0.0402078	-0.0263374	-0.120097	-0.118052		0	0	0.0402078	0.0263374	0.120097	0.154082
Maize Germ Oil	0	0	0.0670122	0.27692	0.0896609	0.182299		0.311722	0.461239	0.562927	0.263733	0.409491	0.814126		0	0	0.241258	0.079013	0.191777	0.0122247
Oilcrops Oil, Other	2.06286	1.84399	0.985656	1.00097	0.936334	1.08912		1.58869	0.746802	0.236519	0.268027	0.447494	-0.0043702		0.361411	0.200511	0.349731	0.336951	0.866348	0.408315
Tomatoes and products	0.0316529	0.0345509	0.0419679	0.0589984	0.0651588	0.0779952		0.00590186	0.0072955	0.00847023	0.00847948	0.00654015	0.00473319		9.5933e-05	0.000183905	0.00052082	0.000760895	0.000868908	0.000765109
Onions	0.00905528	0.00765635	0.00745324	0.0091975	0.00652854	0.0115749		0.00233797	0.00625275	0.00814575	0.00827429	0.0129803	0.0107474		0	0	0.000276941	0.000410446	0.000204909	0.0002806
Vegetables, Other	0.0403405	0.0470359	0.0543648	0.1204	0.204749	0.24009		0.316545	0.381943	0.373941	0.337885	0.255264	0.202892		0.00251869	0.00475149	0.0121282	0.0149713	0.026432	0.0267637
Oranges, Mandarines	0.0315591	0.0382691	0.0483315	0.0679994	0.0869711	0.138211		-0.000427087	-0.000293485	-0.00221978	-0.00346208	-0.00581779	-0.00643018		0.000427087	0.000293485	0.00221978	0.00346208	0.00581779	0.00643018
Lemons, Limes and products	0.00191521	0.00216105	0.00330435	0.00491187	0.00374405	0.00626723		-3.59539e-05	-5.22486e-05	-0.000278585	-0.000206814	-0.000131953	-0.000156862		3.59539e-05	5.22486e-05	0.000278585	0.000206814	0.000131953	0.000156862
Grapefruit and products	0.00420934	0.00804098	0.00746579	0.00501896	0.00445437	0.00516687		-6.67907e-05	-6.39707e-05	-0.000214418	-0.000282992	-0.000441483	-0.000173773		6.67907e-05	6.39707e-05	0.000214418	0.000282992	0.000441483	0.000173773
Citrus, Other	0.00540507	0.00166093	0.00151317	0.000433997	0.00331113	0.00365943		0	0	-0.000252201	-6.18556e-05	-0.000962908	-0.000285479		0	0	0.000252201	6.18556e-05	0.000962908	0.000285479
Bananas	0	0	0	0	0	0		0	0	0	0	0	0		0	0	0	0	0	0
Plantains	0	0	0	0	0.00106029	0.00226338		0	0	0	0	-2.40745e-05	-9.13274e-05		0	0	0	0	0	0
Apples and products	0.0167632	0.0192836	0.0332569	0.0544992	0.0604947	0.103747		0.0355958	0.0364674	0.0207594	0.0219676	0.0131687	0.0123816		0.000642547	0.000781647	0.00139646	0.00365241	0.00221357	0.00304842
Pineapples and products	0.00161768	0.00187362	0.0015382	0.00221743	0.00227868	0.00569546		0	0	-2.65257e-05	-6.08504e-05	-4.19686e-05	-0.000570968		0	0	2.65257e-05	6.08504e-05	4.19686e-05	0.000570968
Dates	0.000968315	0.000693207	0.000529521	0.000659492	0.00369328	0.000826018		-6.3489e-05	-7.47748e-05	0	-7.67686e-05	0	-6.89356e-05		6.3489e-05	7.47748e-05	0	7.67686e-05	0	6.89356e-05
Grapes and products (excl wine)	0.0382808	0.0350047	0.030784	0.0395028	0.0382293	0.0442152		-0.000189048	-0.00018028	-0.000465107	-0.00112611	-0.000668951	-0.00143948		0.000189048	0.00018028	0.000465107	0.00125598	0.000731617	0.00149864
Fruits, Other	0.104505	0.102158	0.095009	0.124873	0.158821	0.195422		0.0330491	0.0300529	0.0231192	0.0136081	0.00149599	0.00941038		0.00563856	0.00614845	0.00710547	0.00828783	0.0133884	0.0159933
Coffee and products	0.00309117	0.00483362	0.00633237	0.00700899	0.00730004	0.0104255		-0.000269868	-0.000393609	-0.000778159	-0.00124079	-0.00206139	-0.00401345		0.000269868	0.000393609	0.000778159	0.00124079	0.0017928	0.00401232
Cocoa Beans and products	1.63997	1.74787	1.22939	2.68884	3.21199	3.12125		-0.518487	-0.511592	-0.451747	-0.921901	-1.45212	-1.02652		0.518487	0.511592	0.451747	0.921901	1.45131	1.02652
Tea (including mate)	0	0	0	0	0	0		0	0	0	0	0	0		0	0	0	0	0	0
Pepper	0.00382804	0.00366809	0.00579578	0.00534595	0.00518718	0.00951977		0	0	0	0	-0.00103744	-0.0009854		0	0	0	0	0.00103744	0.0009854
Pimento	0	0.00528292	0.00869774	0.0188228	0.0282199	0.0394271		0	0	0	0	0	-0.00473236		0	0	0	0	0	0
Cloves	0	0	0	0	0	0		0	0	0	0	0	0		0	0	0	0	0	0
Spices, Other	0.0292855	0.0309832	0.0480975	0.0774288	0.125196	0.211415		-0.00925886	-0.00442617	-0.0131174	-0.0172081	-0.0222522	-0.0264248		0.00462403	0.00885233	0.0131174	0.0172081	0.0222522	0.0264248
Wine	0	0	0	0	0	0		0	0	0	0	0	0		0	0	0	0	0	0
Beer	0	0	0	0	0	0		0	0	0	0	0	0		0	0	0	0	0	0
Beverages, Fermented	0	0	0	0	0	0		0	0	0	0	0	0		0	0	0	0	0	0
Beverages, Alcoholic	0	0	0	0	0	0		0	0	0	0	0	0		0	0	0	0	0	0
Alcohol, Non-Food	0	0	0	0	0	0		0	0	0	0	0	0		0	0	0	0	0	0
Bovine Meat	1.41412	1.29376	1.13393	1.00204	0.97655	1.21943		2.83399	2.68206	2.71631	2.51744	1.85853	1.97372		0.0372794	0.0515202	0.432801	0.429726	0.0383273	0.402724
Mutton & Goat Meat	2.40829	2.29221	1.20003	0.729235	0.650099	0.60006		1.72278	1.35193	1.42621	1.84822	1.67456	1.20747		0.0296347	0.0740976	0.249913	0.527859	0.469563	0.552855
Pigmeat	4.09745	3.91962	3.56674	3.26984	4.38097	5.84749		4.70139	5.54953	5.40697	5.21372	3.97002	3.0149		0.0675148	0.11115	0.153686	0.410323	1.16617	1.11795
Poultry Meat	0.0313135	0.0342056	0.0955034	0.3568	0.948603	1.62656		0.885074	1.47159	1.84752	2.30198	3.16657	2.69549		0.00359067	0.00256687	0.0557819	0.193808	0.461787	0.679707
Meat, Other	0.0490673	0.0360794	0.0151249	0.00584132	0.0206225	0.0547177		-0.00505064	-0.00227479	-0.000598225	0.00387376	0.00266183	-0.00341549		0.0109864	0.0107798	0.0109548	0.00603475	0.00673331	0.0115552
Offals, Edible	0.94084	1.04698	1.16978	0.762598	0.645	0.65719		1.72521	1.41609	1.54168	1.54144	0.828914	0.611204		0.0106939	0.0270642	0.0743796	0.139788	0.690121	0.76125
Butter, Ghee	16.3106	15.0822	8.04073	3.32986	3.32986	3.32986		1.61255	3.12452	4.52678	3.57911	2.99359	3.07558		0.103317	0.111037	2.62326	1.70552	1.65471	0.995176
Cream	0	0	0.0332502	0.0218103	0.0977854	0.46748		0.360432	0.619845	0.601292	0.0872555	-0.0819338	-0.253643		0	0	0.00831275	0.16337	0.698472	0.525006
Fats, Animals, Raw	12.522	10.4182	11.0722	5.71367	4.24135	3.03394		8.38676	7.35404	6.8238	6.6153	4.47099	3.76194		0.770998	0.6759	0.62758	1.02363	2.37384	5.26663
Fish, Body Oil	0	0	0	0	0	0		0	0	0	0	0	0		0	0	0	0	0	0
Fish, Liver Oil	0	0	0	0	0	0		0	0	0	0	0	0		0	0	0	0	0	0
Eggs	0.160079	0.0956017	0.0901812	0.12884	0.146355	0.269837		2.67689	2.80184	2.59569	1.84023	1.69122	1.76492		0.00692796	0.101238	0.104188	0.0517369	0.0433358	0.0415591
Milk - Excluding Butter	3.52552	3.08225	2.05215	2.75009	3.64561	6.1952		14.9606	15.0395	15.9084	15.7372	14.3607	12.8765		0.548818	0.744461	2.79565	2.67185	2.50514	2.67508
Freshwater Fish	0.0781564	0.0644028	0.0541206	0.066258	0.107356	0.171598		0.00436918	0.00292902	0.000412885	0.034941	0.0803467	0.060668		0	0.000834981	0.00619722	0.0277073	0.0913321	0.122074
Demersal Fish	0.0548563	0.0600199	0.121281	0.152675	0.165254	0.180432		0.294059	0.281804	0.146245	0.084373	0.0492484	-0.0171048		0.0152172	0.0310498	0.0184183	0.0470611	0.0684458	0.0803307
Pelagic Fish	0.263212	0.297515	0.191403	0.363908	0.448359	0.488805		0.0115702	0.00937382	0.00585888	0.00384975	-0.0291482	-0.0611763		0.0101903	0.0204084	0.0539199	0.0803163	0.131209	0.243999
Marine Fish, Other	0	0	9.30985e-05	0.000526785	0.000122258	0.00054864		0.000344439	0.000659083	0.000162936	2.2839e-05	-3.32902e-05	-0.00012701		0	0	0	0.000137406	0.00011119	0.000169098
Crustaceans	0.00841491	0.013693	0.0243305	0.0488389	0.0643575	0.0700483		0.00426838	0.00530257	0.00207325	-0.00536566	-0.0104141	-0.00573363		0.00034615	0.00198652	0.00851005	0.0211453	0.0296845	0.0281915
Cephalopods	0	0	0.000509162	0.00116936	0.00210573	0.0040005		0	0	0.000169682	0.00267633	0.000486081	0		0	0	0	0	0	0
Molluscs, Other	0	0.000203771	0.00181358	0.00409677	0.00506616	0.00858605		0.00376585	0.00557672	0.00597816	0.00680532	0.0075634	0.00632883		0.000283643	0.00197002	0.00261963	0.00548087	0.0083324	0.0120611
Aquatic Animals, Others	0	0	0	0	0	0		0	0	0	0	0	0		0	0	0	0	0	0
Aquatic Plants	0	0	0	0	0	0		0	0	0	0	0	0		0	0	0	0	0	0
Infant food	0	0	0	0.0359425	0.0599017	0.105052		0	0	0	-0.00937586	-0.00757415	-0.00935909		0	0	0	0.00937586	0.00757415	0.00935909
Miscellaneous	0	0	0	0	0	0		0	0	0	0	0	0		0	0	0	0	0	0
TOTAL	62.8508	67.2987	51.0242	49.1679	52.6569	57.9777		52.1967	49.6881	60.9433	62.1664	61.5999	56.9876		4.01087	4.58297	12.0899	15.0575	20.0227	28.204

## Sheet: total carbohydrate
g/capita/day	IMPORT							DOMESTIC							EXPORT
	1962	1970	1980	1990	2000	2010		1962	1970	1980	1990	2000	2010		1962	1970	1980	1990	2000	2010			all years average of 3 consecutive years
Wheat and products	68.5972	57.0494	24.2031	9.03834	14.8834	17.6529		46.3564	44.2077	68.703	84.653	91.7928	92.8489		1.52793	1.02309	11.7287	35.5568	26.4408	26.5062
Rice (Milled Equivalent)	2.08613	2.53648	3.69334	5.47235	10.4655	15.5959		-0.132919	-0.269458	-0.765665	-1.31608	-3.79902	-4.51587		0.132919	0.269458	0.765665	1.31608	3.79902	4.51587
Barley and products	0.0578483	0.0670475	0.0246269	0.0483317	0.0406806	0.0476926		0.630118	0.527691	0.605668	0.624379	1.03252	1.19235		0.0268742	0.0110171	0.162443	0.326467	0.345218	0.292872
Maize and products	0	0	0	0	0	0		0	0	0	0	0	0		0	0	0	0	0	0
Rye and products	0.136338	0.365926	0.315742	0.199492	0.0180279	0.0720586		0.460879	0.412691	0.236457	0.663925	0.608005	0.517878		0	0	0.00616156	0.0107507	0	0.00517646
Oats	0.107863	0.0500136	0.227182	0.136378	0.171971	0.472566		3.88517	3.2032	3.82069	5.36074	5.59008	8.26063		0.0277764	0.127478	0.0352404	0.407993	1.6043	2.03251
Millet and products	0	0	0	0	0	0		0	0	0	0	0	0		0	0	0	0	0	0
Sorghum and products	0	0	0	0	0	0		0	0	0	0	0	0		0	0	0	0	0	0
Cereals, Other	0.630106	0.979143	0.254154	0.165237	0.02843	0.276461		1.40751	2.50407	0.434545	0.318305	0.0595739	0.223484		0.201422	0.146845	0.0821472	0.0492694	0.0254961	0.228112
Cassava and products	0	0	0	0	0	0		0	0	0	0	0	0		0	0	0	0	0	0
Potatoes and products	3.01802	4.78247	5.39583	6.12926	7.79599	8.66495		32.0261	31.8939	32.3062	31.5112	35.178	27.6109		0.32748	0.514209	0.949091	0.967963	1.35127	1.98452
Sweet potatoes	0	0	0	0	0	0		0	0	0	0	0	0		0	0	0	0	0	0
Roots, Other	0	0	0	0	0	0		0	0	0	0	0	0		0	0	0	0	0	0
Sugar cane	0	0	0	0	0	0		0	0	0	0	0	0		0	0	0	0	0	0
Sugar beet	0	0	0	0	0	0		0	0	0	0	0	0		0	0	0	0	0	0
Sugar (Raw Equivalent)	96.4653	84.449	53.7371	54.1715	54.2594	56.0985		11.3174	23.7803	41.1079	36.7943	29.3758	26.9569		17.6542	12.3233	6.69069	15.713	29.8237	19.5284
Sweeteners, Other	0.00316596	0.00131282	0.0198112	0.0899222	1.21118	0.618984		0.0287524	0.0190569	0.0906921	0.266386	0.821056	0.373137		0.00321607	0.00238801	0.0136687	0.0633603	0.958265	0.178459
Honey	0.357629	0.53936	0.532993	0.705929	0.704421	0.910525		0.0867162	0.0622542	0.040997	0.0605083	0.0685333	0.12099		0.0108396	0.0311271	0.0410011	0.0302541	0.0293556	0.0650066
Beans	0.994557	0.955601	1.18625	1.2529	1.22757	0.33328		-0.00920953	-0.0164341	-0.0245853	-0.140615	-0.148255	-0.164302		0.00920953	0.0164341	0.0245853	0.140615	0.148255	0.164302
Peas	1.68318	1.36947	0.824112	0.464919	0.27241	0.657629		0.845683	1.54769	1.28291	3.54909	5.74167	2.02582		0.0289665	0.00689517	0.836445	1.74476	0.607089	0.489976
Pulses, Other and products	0.0476559	0.0354868	0.081423	0.0203231	0.0252103	0.0551548		0.196834	0.17807	0.158505	0.234357	0.234915	0.327522		0.049019	0.287123	0.453167	0.134905	0.141794	0.218738
Nuts and products	0.350975	0.28524	0.312643	0.473131	0.535559	0.731683		-0.0451515	-0.0433958	-0.0904519	-0.0408714	-0.0620845	-0.12557		0.0451515	0.0516293	0.0904519	0.0408714	0.0620845	0.12557
Soyabeans	0	0	0	0.0056555	0.0142412	0.0248389		0	0	0	7.96296e-05	0.000583278	-0.00018568		0	0	0	9.09243e-05	0.000273627	0.00018568
Groundnuts (Shelled Eq)	0.134705	0.246767	0.356632	0.468596	0.449858	0.446963		-0.00113655	-0.01076	-0.00844779	-0.0396775	-0.0281407	-0.0243258		0.00113655	0.01076	0.00844779	0.0396775	0.0281407	0.0243258
Sunflower seed	0	0	0	0	0	0		0	0	0	0	0	0		0	0	0	0	0	0
Rape and Mustardseed	0.00211246	0	0	0.00314254	0.0164914	0.0128526		0.000844983	0	0	0.0214567	0.0471275	0.103047		0.000844983	0	0	0.00302846	0.00449655	0.0163609
Cottonseed	0	0	0	0	0	0		0	0	0	0	0	0		0	0	0	0	0	0
Coconuts - Incl Copra	0.206253	0.20502	0.182794	0.180633	0.179256	0.13394		-0.00370156	-0.00453938	-0.00835471	-0.0013244	-0.00267784	-0.0116655		0.000793791	0	0.00286935	0.0122418	0.00249773	0.0116655
Sesame seed	0	0	0.000362232	0.00166286	0.00230498	0.00229864		0	0	0	0	-0.000461518	-0.000328467		0	0	0	0	0	0
Palm kernels	0	0	0	0	0	0		0	0	0	0	0	0		0	0	0	0	0	0
Olives (including preserved)	0	0	0	0	0	0		0	0	0	0	0	0		0	0	0	0	0	0
Oilcrops, Other	0	0	0	0.000772307	0.0294774	0.00312825		0	0	0	0.00316024	0.00587922	0.000484884		0	0	0	0.00137195	0.0216085	0.00191764
Soyabean Oil	0	0	0	0	0	0		0	0	0	0	0	0		0	0	0	0	0	0
Groundnut Oil	0	0	0	0	0	0		0	0	0	0	0	0		0	0	0	0	0	0
Sunflowerseed Oil	0	0	0	0	0	0		0	0	0	0	0	0		0	0	0	0	0	0
Rape and Mustard Oil	0	0	0	0	0	0		0	0	0	0	0	0		0	0	0	0	0	0
Cottonseed Oil	0	0	0	0	0	0		0	0	0	0	0	0		0	0	0	0	0	0
Palmkernel Oil	0	0	0	0	0	0		0	0	0	0	0	0		0	0	0	0	0	0
Palm Oil	0	0	0	0	0	0		0	0	0	0	0	0		0	0	0	0	0	0
Coconut Oil	0	0	0	0	0	0		0	0	0	0	0	0		0	0	0	0	0	0
Sesameseed Oil	0	0	0	0	0	0		0	0	0	0	0	0		0	0	0	0	0	0
Olive Oil	0	0	0	0	0	0		0	0	0	0	0	0		0	0	0	0	0	0
Maize Germ Oil	0	0	0	0	0	0		0	0	0	0	0	0		0	0	0	0	0	0
Oilcrops Oil, Other	0	0	0	0	0	0		0	0	0	0	0	0		0	0	0	0	0	0
Tomatoes and products	0.586949	0.640687	0.778222	1.09402	1.20826	1.44629		0.10944	0.135282	0.157066	0.157237	0.121276	0.0877689		0.00177891	0.0034102	0.00965772	0.0141095	0.0161124	0.0141876
Onions	0.724423	0.612508	0.596259	0.7358	0.522283	0.925992		0.187038	0.50022	0.65166	0.661943	1.03842	0.859794		0	0	0.0221553	0.0328357	0.0163927	0.022448
Vegetables, Other	0.350101	0.408208	0.471813	1.04491	1.77695	2.08366		2.74718	3.31475	3.24531	2.93238	2.21535	1.76083		0.0218588	0.0412365	0.105257	0.129931	0.229394	0.232273
Oranges, Mandarines	1.33201	1.61521	2.03992	2.87003	3.67077	5.83344		-0.018026	-0.0123871	-0.0936898	-0.146123	-0.24555	-0.271397		0.018026	0.0123871	0.0936898	0.146123	0.24555	0.271397
Lemons, Limes and products	0.0161991	0.0182784	0.0279485	0.0415451	0.0316676	0.0530089		-0.000304102	-0.000441924	-0.0023563	-0.00174925	-0.00111607	-0.00132675		0.000304102	0.000441924	0.0023563	0.00174925	0.00111607	0.00132675
Grapefruit and products	0.233287	0.445641	0.413763	0.278157	0.246867	0.286355		-0.00370163	-0.00354534	-0.0118833	-0.0156838	-0.0244675	-0.00963074		0.00370163	0.00354534	0.0118833	0.0156838	0.0244675	0.00963074
Citrus, Other	0.100534	0.0308933	0.028145	0.00807234	0.0615869	0.0680654		0	0	-0.00469094	-0.00115051	-0.0179101	-0.0053099		0	0	0.00469094	0.00115051	0.0179101	0.0053099
Bananas	1.89445	1.64882	1.53877	2.20958	3.39538	4.28873		-0.0016935	0	0	-0.00474619	-0.020029	-0.135957		0.0016935	0	0	0.00474619	0.020029	0.135957
Plantains	0	0	0	0	0.103909	0.221812		0	0	0	0	-0.0023593	-0.00895009		0	0	0	0	0	0
Apples and products	0.718377	0.826389	1.42521	2.33553	2.59247	4.44602		1.52544	1.56279	0.889633	0.941409	0.564339	0.530607		0.027536	0.0334971	0.0598447	0.156522	0.0948613	0.130638
Pineapples and products	0.241191	0.27935	0.22934	0.33061	0.339743	0.849172		0	0	-0.00395488	-0.00907257	-0.00625737	-0.0851293		0	0	0.00395488	0.00907257	0.00625737	0.0851293
Dates	0.29582	0.211775	0.161769	0.201475	1.1283	0.252349		-0.0193959	-0.0228437	0	-0.0234528	0	-0.0210598		0.0193959	0.0228437	0	0.0234528	0	0.0210598
Grapes and products (excl wine)	4.38212	4.00708	3.52393	4.522	4.37621	5.06144		-0.0216409	-0.0206372	-0.0532421	-0.128909	-0.0765767	-0.164781		0.0216409	0.0206372	0.0532421	0.143775	0.0837503	0.171553
Fruits, Other	2.72201	2.66087	2.47467	3.25253	4.13674	5.0901		0.86082	0.782777	0.602178	0.354444	0.0389656	0.245109		0.146866	0.160147	0.185074	0.21587	0.348722	0.416571
Coffee and products	0.935079	1.46217	1.91554	2.12022	2.20826	3.15371		-0.0816349	-0.119067	-0.235393	-0.375339	-0.62357	-1.21407		0.0816349	0.119067	0.235393	0.375339	0.542323	1.21373
Cocoa Beans and products	3.18357	3.39302	2.38654	5.21967	6.23523	6.05909		-1.00651	-0.993122	-0.876948	-1.78963	-2.8189	-1.99271		1.00651	0.993122	0.876948	1.78963	2.81733	1.99271
Tea (including mate)	0.0107825	0.00938358	0.00762042	0.0072904	0.00662932	0.00558337		-0.000694908	-0.000869131	-0.000979365	-0.00133651	-0.00146795	-0.00110734		0.000694908	0.000869131	0.000979365	0.00133651	0.00146795	0.00110734
Pepper	0.0972607	0.0931966	0.147256	0.135827	0.131793	0.241873		0	0	0	0	-0.0263585	-0.0250365		0	0	0	0	0.0263585	0.0250365
Pimento	0	0.0215934	0.0355512	0.0769363	0.115346	0.161154		0	0	0	0	0	-0.019343		0	0	0	0	0	0
Cloves	0	0	0	0	0	0		0	0	0	0	0	0		0	0	0	0	0	0
Spices, Other	0.142468	0.150726	0.233984	0.376674	0.60905	1.02848		-0.0450423	-0.0215323	-0.0638132	-0.0837137	-0.108252	-0.128551		0.0224949	0.0430646	0.0638132	0.0837137	0.108252	0.128551
Wine	0.236094	0.387708	0.918571	1.33068	1.80597	2.25072		-0.00989306	-0.0175909	-0.0374391	-0.0210539	-0.0409632	-0.110853		0.00989306	0.0175909	0.0381075	0.0243428	0.0427858	0.112671
Beer	0.182831	0.212041	0.195379	0.349268	0.34198	0.525764		3.41678	3.97229	4.59442	4.21442	3.65907	2.65131		0.0641371	0.052907	0.0558572	0.112947	0.230049	0.301321
Beverages, Fermented	0	0	0.00215755	0.0487974	0.0419	0.170107		0	0	0.000719019	-0.0254659	-0.0343423	-0.0677851		0.0038028	0.00656172	0.0122263	0.0254659	0.0384538	0.0677851
Beverages, Alcoholic	0.168349	0.0479207	0.520827	0.395295	0.815947	0.664777		0.585207	0.80289	1.1305	1.16305	0.524721	0.594469		1.4214	0.547251	4.93092	3.00868	4.69918	4.90826
Alcohol, Non-Food	0	0	0	0	0	0		0	0	0	0	0	0		0	0	0	0	0	0
Bovine Meat	0.189584	0.173448	0.152021	0.134339	0.130921	0.163484		0.379939	0.35957	0.364162	0.337501	0.249165	0.264607		0.00499786	0.00690706	0.0580234	0.0576112	0.00513835	0.0539912
Mutton & Goat Meat	0	0	0	0	0	0		0	0	0	0	0	0		0	0	0	0	0	0
Pigmeat	0.217564	0.208122	0.189385	0.17362	0.232618	0.310487		0.249632	0.294666	0.287096	0.276835	0.210798	0.160083		0.00358486	0.0059018	0.00816034	0.0217871	0.0619208	0.0593605
Poultry Meat	0	0	0	0	0	0		0	0	0	0	0	0		0	0	0	0	0	0
Meat, Other	0	0	0	0	0	0		0	0	0	0	0	0		0	0	0	0	0	0
Offals, Edible	0.137126	0.152596	0.170495	0.111148	0.094008	0.0957848		0.251448	0.206394	0.224698	0.224663	0.120813	0.0890824		0.00155863	0.00394457	0.0108408	0.0203739	0.100584	0.110951
Butter, Ghee	0.113872	0.105297	0.0561365	0.0232475	0.0232475	0.0232475		0.011258	0.0218139	0.0316038	0.0249876	0.0208998	0.0214723		0.000721307	0.000775206	0.0183143	0.0119071	0.0115524	0.00694784
Cream	0	0	0.00588868	0.00386264	0.017318	0.0827917		0.0638331	0.109776	0.10649	0.0154531	-0.0145106	-0.0449206		0	0	0.0014722	0.0289331	0.123701	0.0929797
Fats, Animals, Raw	0.394883	0.328539	0.349162	0.180181	0.133751	0.0956753		0.264477	0.23191	0.215189	0.208614	0.140993	0.118633		0.0243135	0.0213145	0.0197908	0.0322801	0.0748591	0.166083
Fish, Body Oil	0	0	0	0	0	0		0	0	0	0	0	0		0	0	0	0	0	0
Fish, Liver Oil	0	0	0	0	0	0		0	0	0	0	0	0		0	0	0	0	0	0
Eggs	0	0	0	0	0	0		0	0	0	0	0	0		0	0	0	0	0	0
Milk - Excluding Butter	7.04776	6.16164	4.10239	5.49763	7.28783	12.3846		29.9073	30.0649	31.802	31.4598	28.708	25.7411		1.09712	1.48823	5.5887	5.34122	5.00795	5.34768
Freshwater Fish	0.00198143	0.00163275	0.00137207	0.00167978	0.0027217	0.00435037		0.000110768	7.42568e-05	1.04675e-05	0.000885829	0.00203696	0.00153806		0	2.11685e-05	0.000157113	0.00070244	0.00231546	0.00309483
Demersal Fish	0	0	0	0	0	0		0	0	0	0	0	0		0	0	0	0	0	0
Pelagic Fish	0.0221956	0.0250881	0.0161402	0.0306867	0.0378082	0.0412188		0.000975664	0.000790454	0.000494054	0.000324633	-0.00245795	-0.00515873		0.000859303	0.00172096	0.00454683	0.00677272	0.0110643	0.0205753
Marine Fish, Other	0	0	0	0	0	0		0	0	0	0	0	0		0	0	0	0	0	0
Crustaceans	0.0167176	0.0272034	0.0483367	0.0970266	0.127857	0.139163		0.00847984	0.0105344	0.00411886	-0.0106598	-0.0206893	-0.0113908		0.000687685	0.00394655	0.0169066	0.0420087	0.0589731	0.0560071
Cephalopods	0	0	0.000471338	0.00108249	0.0019493	0.00370332		0	0	0.000157077	0.00247752	0.000449972	0		0	0	0	0	0	0
Molluscs, Other	0	0.00034717	0.00308985	0.00697976	0.00863135	0.0146283		0.00641598	0.0095012	0.0101851	0.0115944	0.0128859	0.0107826		0.000483249	0.00335637	0.00446313	0.00933789	0.0141961	0.0205488
Aquatic Animals, Others	0	0	0	0	0	0		0	0	0	0	0	0		0	0	0	0	0	0
Aquatic Plants	0	0	0	0	0	0		0	0	0	0	0	0		0	0	0	0	0	0
Infant food	0	0	0	0.358503	0.597481	1.04783		0	0	0	-0.0935182	-0.0755472	-0.0933509		0	0	0	0.0935182	0.0755472	0.0933509
Miscellaneous	0	0	0	0	0	0		0	0	0	0	0	0		0	0	0	0	0	0
TOTAL	201.575	180.285	116.516	114.633	136.931	162.387		136.418	149.161	190.823	202.779	199.983	184.439		24.0555	18.4364	34.3882	68.5424	80.5522	72.6904

## Sheet: satuarted  fat
g/capita/day	IMPORT								DOMESTIC							EXPORT
	1962	1970	1980	1990	2000	2010			1962	1970	1980	1990	2000	2010		1962	1970	1980	1990	2000	2010			all years average of 3 consecutive years
Wheat and products	1.92644	1.60214	0.679706	0.253828	0.417978	0.495754			1.30185	1.2415	1.92942	2.37735	2.57786	2.60752		0.0429094	0.0287318	0.329381	0.998556	0.742549	0.744385
Rice (Milled Equivalent)	0.00802278	0.00975471	0.0142037	0.0210454	0.040248	0.0599784			-0.000511178	-0.00103628	-0.00294457	-0.00506134	-0.0146102	-0.017367		0.000511178	0.00103628	0.00294457	0.00506134	0.0146102	0.017367
Barley and products	0.000232483	0.000269453	9.89714e-05	0.000194237	0.000163489	0.000191669			0.00253234	0.0021207	0.00243408	0.00250928	0.00414952	0.00479188		0.000108003	4.42759e-05	0.000652833	0.00131202	0.00138737	0.00117701
Maize and products	0	0	0	0	0	0			0	0	0	0	0	0		0	0	0	0	0	0
Rye and products	0.000408086	0.00109529	0.000945079	0.000597119	5.39611e-05	0.000215686			0.0013795	0.00123527	0.000707763	0.00198726	0.00181988	0.00155011		0	0	1.84428e-05	3.2179e-05	0	1.54942e-05
Oats	0.0019771	0.000916731	0.00416417	0.00249976	0.00315217	0.00866197			0.0712137	0.0587136	0.0700318	0.0982604	0.102464	0.151414		0.000509132	0.00233662	0.000645944	0.00747837	0.0294063	0.0372553
Millet and products	0	0	0	0	0	0			0	0	0	0	0	0		0	0	0	0	0	0
Sorghum and products	0	0	0	0	0	0			0	0	0	0	0	0		0	0	0	0	0	0
Cereals, Other	0.00341953	0.00531373	0.00137928	0.000896729	0.000154287	0.00150033			0.00763844	0.0135894	0.00235824	0.00172742	0.000323303	0.00121283		0.0010931	0.000796914	0.000445806	0.000267381	0.000138365	0.00123794
Cassava and products	0	0	0	0	0	0			0	0	0	0	0	0		0	0	0	0	0	0
Potatoes and products	0.00591769	0.0093774	0.0105801	0.0120182	0.0152862	0.0169901			0.0627964	0.062537	0.0633455	0.0617867	0.0689764	0.0541391		0.000642117	0.00100825	0.00186096	0.00189797	0.00264955	0.00389122
Sweet potatoes	0	0	0	0	0	0			0	0	0	0	0	0		0	0	0	0	0	0
Roots, Other	0	0	0	0	0	0			0	0	0	0	0	0		0	0	0	0	0	0
Sugar cane	0	0	0	0	0	0			0	0	0	0	0	0		0	0	0	0	0	0
Sugar beet	0	0	0	0	0	0			0	0	0	0	0	0		0	0	0	0	0	0
Sugar (Raw Equivalent)	0.586179	0.513161	0.326538	0.329177	0.329712	0.340887			0.0687713	0.144503	0.249795	0.223583	0.178504	0.163805		0.107277	0.0748833	0.0406565	0.0954813	0.181226	0.118666
Sweeteners, Other	0	0	0	0	0	0			0	0	0	0	0	0		0	0	0	0	0	0
Honey	0	0	0	0	0	0			0	0	0	0	0	0		0	0	0	0	0	0
Beans	0.00537018	0.00515983	0.00640523	0.00676512	0.00662833	0.00179957			-4.97275e-05	-8.87369e-05	-0.00013275	-0.000759259	-0.000800513	-0.000887162		4.97275e-05	8.87369e-05	0.00013275	0.000759259	0.000800513	0.000887162
Peas	0.0129475	0.0105344	0.00633932	0.0035763	0.00209546	0.00505869			0.00650525	0.0119053	0.0098685	0.0273007	0.0441667	0.0155832		0.000222819	5.30398e-05	0.00643419	0.0134213	0.00466992	0.00376905
Pulses, Other and products	0.000393022	0.000292663	0.000671503	0.000167606	0.000207912	0.000454867			0.00162331	0.00146856	0.0013072	0.00193277	0.00193736	0.0027011		0.000404264	0.00236792	0.00373731	0.00111257	0.00116938	0.00180395
Nuts and products	0.18749	0.152375	0.167013	0.252746	0.286095	0.390864			-0.0241199	-0.023182	-0.0483193	-0.0218334	-0.0331654	-0.0670791		0.0241199	0.0275803	0.0483193	0.0218334	0.0331654	0.0670791
Soyabeans	0	0	0	0.000364661	0.000918258	0.00160159			0	0	0	5.13444e-06	3.76092e-05	-1.19725e-05		0	0	0	5.86271e-06	1.76432e-05	1.19725e-05
Groundnuts (Shelled Eq)	0.114986	0.210644	0.304426	0.4	0.384005	0.381534			-0.000970172	-0.00918489	-0.00721114	-0.0338693	-0.0240213	-0.0207648		0.000970172	0.00918489	0.00721114	0.0338693	0.0240213	0.0207648
Sunflower seed	0	0	0	0	0	0			0	0	0	0	0	0		0	0	0	0	0	0
Rape and Mustardseed	0.000153077	0	0	0.00022772	0.00119503	0.00093135			6.12307e-05	0	0	0.00155483	0.00341504	0.00746718		6.12307e-05	0	0	0.000219453	0.000325837	0.00118557
Cottonseed	0	0	0	0	0	0			0	0	0	0	0	0		0	0	0	0	0	0
Coconuts - Incl Copra	1.73151	1.72115	1.53457	1.51642	1.50486	1.12444			-0.0310748	-0.0381084	-0.0701382	-0.0111184	-0.0224806	-0.0979326		0.00666391	0	0.0240884	0.10277	0.0209686	0.0979326
Sesame seed	0	0	0.00421799	0.0193631	0.0268402	0.0267663			0	0	0	0	-0.00537412	-0.00382481		0	0	0	0	0	0
Palm kernels	0	0	0	0	0	0			0	0	0	0	0	0		0	0	0	0	0	0
Olives (including preserved)	0.000659736	0.000842744	0.00124769	0.00184138	0.00793858	0.0199702			0	0	0	0	0	-0.000187466		0	0	0	0	0	0.000187466
Oilcrops, Other	0	0	0	0.000733302	0.0279886	0.00297026			0	0	0	0.00300063	0.00558229	0.000460395		0	0	0	0.00130266	0.0205172	0.00182079
Soyabean Oil	0.123884	0.369299	0.409649	0.740401	0.239721	0.74002			0.19663	0.295496	1.07632	0.46207	0.695205	0.563312		0.0117651	0.0124837	0.0330659	0.0681658	0.14996	0.143173
Groundnut Oil	0.311446	0.649214	0.118063	0.0792423	0.0358813	0.0243452			0.516641	-0.0054228	0	0.00263993	-0.0128076	0		0.0696226	0.0198527	0	0.00263993	0.0128076	0
Sunflowerseed Oil	0	0.256063	0.0285415	0.624301	0.645913	0.810165			0	-0.00149073	0.0745444	0.0771349	-0.0820131	-0.0528123		0	0	0	0	0	0
Rape and Mustard Oil	0.00371937	0.0266931	0.0558768	0.0760096	0.412661	0.226835			0.0084276	0.0683568	0.316811	0.737611	1.06664	1.06121		0	0.0024763	0.0559729	0.0929438	0.168435	0.573747
Cottonseed Oil	0.0491894	0.311634	0.0525261	0	0	0			0.26922	0.0142391	0	0	0	0		0.041565	0.00353278	0	0	0	0
Palmkernel Oil	0	0	0	0	0	0			0	0	0	0	0	0		0	0	0	0	0	0
Palm Oil	1.69406	2.82902	2.987	3.4347	2.24733	1.039			-0.140981	-0.359265	-0.663295	-0.488779	-0.167128	-0.102297		0.174287	0.51136	0.582327	0.479301	0.165961	0.106141
Coconut Oil	1.07616	1.13621	1.64857	0.159221	0.448454	0.432787			1.30437	0.501942	0.128274	-0.010384	0.0174	-0.0617605		0.0648249	0.101316	0.103323	0.010384	0.0206863	0.0617605
Sesameseed Oil	0	0	0	0	0.0168295	0.0124227			0	0	0	0	-0.00747993	-0.00532846		0	0	0	0	0	0
Olive Oil	0.0162451	0.0174784	0.0172664	0.0415217	0.205825	0.321374			0	0	-0.00575547	-0.00377002	-0.0171911	-0.0168983		0	0	0.00575547	0.00377002	0.0171911	0.0220558
Maize Germ Oil	0	0	0.00965942	0.0399165	0.0129241	0.0262773			0.0449329	0.0664849	0.0811427	0.0380156	0.0590257	0.117352		0	0	0.0347759	0.0113893	0.0276436	0.00176211
Oilcrops Oil, Other	0.248197	0.221863	0.118591	0.120434	0.112657	0.13104			0.191147	0.0898528	0.0284573	0.0322482	0.053841	-0.000525808		0.0434838	0.0241249	0.0420785	0.0405409	0.104236	0.0491272
Tomatoes and products	0.00609467	0.00665267	0.00808077	0.0113599	0.0125461	0.0150177			0.00113638	0.00140472	0.00163092	0.0016327	0.00125928	0.00091136		1.84716e-05	3.54102e-05	0.000100282	0.000146508	0.000167305	0.000147319
Onions	0	0	0	0	0	0			0	0	0	0	0	0		0	0	0	0	0	0
Vegetables, Other	0.00826063	0.00963167	0.0111324	0.0246546	0.0419271	0.049164			0.0648197	0.0782116	0.076573	0.0691896	0.0522712	0.0415468		0.000515758	0.000972975	0.00248353	0.00306571	0.00541256	0.00548048
Oranges, Mandarines	0.00577764	0.00700607	0.00884823	0.0124489	0.0159221	0.0253028			-7.81884e-05	-5.37295e-05	-0.000406384	-0.000633816	-0.00106509	-0.0011772		7.81884e-05	5.37295e-05	0.000406384	0.000633816	0.00106509	0.0011772
Lemons, Limes and products	0.000478803	0.000540262	0.000826087	0.00122797	0.000936012	0.00156681			-8.98847e-06	-1.30622e-05	-6.96462e-05	-5.17035e-05	-3.29882e-05	-3.92154e-05		8.98847e-06	1.30622e-05	6.96462e-05	5.17035e-05	3.29882e-05	3.92154e-05
Grapefruit and products	0	0	0	0	0	0			0	0	0	0	0	0		0	0	0	0	0	0
Citrus, Other	0.000612575	0.000188239	0.000171493	4.91863e-05	0.000375261	0.000414735			0	0	-2.85828e-05	-7.0103e-06	-0.00010913	-3.23543e-05		0	0	2.85828e-05	7.0103e-06	0.00010913	3.23543e-05
Bananas	0.00444013	0.00386443	0.0036065	0.0051787	0.00795792	0.0100517			-3.96915e-06	0	0	-1.11239e-05	-4.6943e-05	-0.000318649		3.96915e-06	0	0	1.11239e-05	4.6943e-05	0.000318649
Plantains	0	0	0	0	0.000353432	0.000754461			0	0	0	0	-8.02484e-06	-3.04425e-05		0	0	0	0	0	0
Apples and products	0.00391141	0.00449951	0.00775994	0.0127165	0.0141154	0.0242076			0.00830568	0.00850906	0.00484386	0.00512577	0.0030727	0.00288904		0.000149928	0.000182384	0.000325841	0.000852228	0.000516499	0.000711297
Pineapples and products	0	0	0	0	0	0			0	0	0	0	0	0		0	0	0	0	0	0
Dates	0.000645544	0.000462138	0.000353014	0.000439662	0.00246218	0.000550679			-4.2326e-05	-4.98499e-05	0	-5.1179e-05	0	-4.59571e-05		4.2326e-05	4.98499e-05	0	5.1179e-05	0	4.59571e-05
Grapes and products (excl wine)	0.00979145	0.00895347	0.00787391	0.010104	0.00977825	0.0113093			-4.83546e-05	-4.6112e-05	-0.000118965	-0.000288036	-0.000171104	-0.000368188		4.83546e-05	4.6112e-05	0.000118965	0.000321253	0.000187133	0.000383321
Fruits, Other	0.0177007	0.0173032	0.0160923	0.0211506	0.0269005	0.0331			0.00559776	0.00509026	0.00391586	0.00230489	0.000253387	0.0015939		0.000955041	0.00104141	0.0012035	0.00140377	0.00226768	0.00270889
Coffee and products	0	0	0	0	0	0			0	0	0	0	0	0		0	0	0	0	0	0
Cocoa Beans and products	0.984394	1.04916	0.737944	1.61398	1.928	1.87353			-0.311223	-0.307084	-0.271162	-0.553372	-0.871635	-0.616168		0.311223	0.307084	0.271162	0.553372	0.871149	0.616168
Tea (including mate)	0	0	0	0	0	0			0	0	0	0	0	0		0	0	0	0	0	0
Pepper	0.00143197	0.00137214	0.00216805	0.00199978	0.00194039	0.0035611			0	0	0	0	-0.000388078	-0.000368613		0	0	0	0	0.000388078	0.000368613
Pimento	0	0.000983247	0.00161881	0.00350326	0.00525225	0.0073381			0	0	0	0	0	-0.000880778		0	0	0	0	0	0
Cloves	0	0	0	0	0	0			0	0	0	0	0	0		0	0	0	0	0	0
Spices, Other	0.0121968	0.0129038	0.0200315	0.0322473	0.0521413	0.0880494			-0.00385611	-0.0018434	-0.0054631	-0.0071668	-0.00926755	-0.0110054		0.00192581	0.0036868	0.0054631	0.0071668	0.00926755	0.0110054
Wine	0	0	0	0	0	0			0	0	0	0	0	0		0	0	0	0	0	0
Beer	0	0	0	0	0	0			0	0	0	0	0	0		0	0	0	0	0	0
Beverages, Fermented	0	0	0	0	0	0			0	0	0	0	0	0		0	0	0	0	0	0
Beverages, Alcoholic	0	0	0	0	0	0			0	0	0	0	0	0		0	0	0	0	0	0
Alcohol, Non-Food	0	0	0	0	0	0			0	0	0	0	0	0		0	0	0	0	0	0
Bovine Meat	0.582315	0.532755	0.466938	0.412628	0.40213	0.502147			1.167	1.10444	1.11854	1.03665	0.76532	0.812751		0.0153512	0.0212153	0.178222	0.176955	0.0157827	0.165836
Mutton & Goat Meat	1.03514	0.985248	0.515803	0.313444	0.279429	0.257921			0.740492	0.581092	0.613019	0.794412	0.719768	0.519		0.0127377	0.031849	0.107419	0.226887	0.20183	0.237631
Pigmeat	1.50323	1.43799	1.30853	1.1996	1.60724	2.14526			1.72479	2.03595	1.98365	1.91275	1.45648	1.10607		0.0247691	0.0407777	0.0563827	0.150535	0.427833	0.410143
Poultry Meat	0.00889794	0.00971975	0.027138	0.101387	0.269552	0.462198			0.2515	0.418161	0.524984	0.654124	0.899804	0.765943		0.00102031	0.000729394	0.0158508	0.0550719	0.13122	0.193143
Meat, Other	0.0199024	0.0146343	0.00613487	0.00236933	0.00836479	0.0221943			-0.00204861	-0.00092269	-0.000242649	0.00157125	0.00107968	-0.00138537		0.00445626	0.00437244	0.00444341	0.00244778	0.00273113	0.00468695
Offals, Edible	0.281871	0.313671	0.350461	0.228471	0.193239	0.196891			0.516865	0.424253	0.46188	0.461808	0.248339	0.183114		0.00320385	0.00810829	0.0222838	0.0418798	0.206757	0.228067
Butter, Ghee	9.26587	8.56806	4.56786	1.89166	1.89166	1.89166			0.916073	1.77501	2.57162	2.03326	1.70063	1.74721		0.0586931	0.063079	1.49025	0.968892	0.940024	0.56535
Cream	0	0	0.0212349	0.0139289	0.0624497	0.298552			0.230186	0.395858	0.384009	0.0557249	-0.0523262	-0.161986		0	0	0.00530886	0.104335	0.446072	0.33529
Fats, Animals, Raw	5.57406	4.63755	4.92867	2.54338	1.88799	1.35052			3.73328	3.27357	3.03754	2.94473	1.99021	1.67459		0.343202	0.30087	0.279361	0.455656	1.05669	2.34438
Fish, Body Oil	0	0	0	0	0	0			0	0	0	0	0	0		0	0	0	0	0	0
Fish, Liver Oil	0	0	0	0	0	0			0	0	0	0	0	0		0	0	0	0	0	0
Eggs	0.0448221	0.0267685	0.0252507	0.0360753	0.0409795	0.0755544			0.74953	0.784515	0.726793	0.515265	0.473541	0.494177		0.00193983	0.0283467	0.0291728	0.0144863	0.012134	0.0116365
Milk - Excluding Butter	2.21913	1.94012	1.29172	1.73104	2.29473	3.89957			9.41694	9.46658	10.0135	9.90578	9.03933	8.10511		0.345453	0.4686	1.75972	1.6818	1.57686	1.68383
Freshwater Fish	0.0158735	0.0130801	0.0109918	0.0134569	0.0218039	0.0348513			0.000887375	0.000594879	8.38564e-05	0.00709648	0.0163183	0.0123216		0	0.000169583	0.00125865	0.00562732	0.0185494	0.024793
Demersal Fish	0.00916388	0.0100265	0.0202603	0.0255047	0.0276062	0.0301416			0.0491232	0.0470761	0.0244306	0.0140947	0.00822707	-0.0028574		0.00254208	0.00518695	0.00307681	0.00786167	0.011434	0.0134194
Pelagic Fish	0.0604492	0.068327	0.0439575	0.0835748	0.10297	0.112259			0.0026572	0.00215279	0.00134555	0.000884131	-0.00669417	-0.0140497		0.0023403	0.00468699	0.0123832	0.0184454	0.0301335	0.0560366
Marine Fish, Other	0	0	2.32746e-05	0.000131696	3.05644e-05	0.00013716			8.61098e-05	0.000164771	4.0734e-05	5.70975e-06	-8.32254e-06	-3.17525e-05		0	0	0	3.43515e-05	2.77975e-05	4.22746e-05
Crustaceans	0.00134639	0.00219087	0.00389289	0.00781422	0.0102972	0.0112077			0.00068294	0.000848411	0.00033172	-0.000858505	-0.00166625	-0.00091738		5.5384e-05	0.000317843	0.00136161	0.00338325	0.00474951	0.00451064
Cephalopods	0	0	0.00011347	0.0002606	0.000469276	0.00089154			0	0	3.78147e-05	0.00059644	0.000108327	0		0	0	0	0	0	0
Molluscs, Other	0	3.84829e-05	0.000342502	0.000773689	0.000956763	0.00162151			0.000711195	0.00105318	0.001129	0.00128521	0.00142837	0.00119522		5.3567e-05	0.000372046	0.000494727	0.00103508	0.0015736	0.00227778
Aquatic Animals, Others	0	0	0	0	0	0			0	0	0	0	0	0		0	0	0	0	0	0
Aquatic Plants	0	0	0	0	0	0			0	0	0	0	0	0		0	0	0	0	0	0
Infant food	0	0	0	0.0150528	0.025087	0.0439961			0	0	0	-0.00392664	-0.00317208	-0.00391962		0	0	0	0.00392664	0.00317208	0.00391962
Miscellaneous	0	0	0	0	0	0			0	0	0	0	0	0		0	0	0	0	0	0
TOTAL	29.7868	29.7442	22.9241	18.5098	18.6813	20.1263			23.1214	22.2307	24.5095	23.4271	20.9251	18.9577		1.72188	2.11511	5.57218	6.48085	7.72272	9.00079

## Sheet: free sugar
g/capita/day	IMPORT							DOMESTIC							EXPORT
	1962	1970	1980	1990	2000	2010		1962	1970	1980	1990	2000	2010		1962	1970	1980	1990	2000	2010
Wheat and products	6.01752	5.00452	2.12316	0.792866	1.30561	1.54856		4.0665	3.87801	6.0268	7.42598	8.0523	8.14494		0.134034	0.0897478	1.02887	3.11913	2.31946	2.32519
Rice (Milled Equivalent)	0.012785	0.0155449	0.0226348	0.0335376	0.0641386	0.0955805		-0.000814604	-0.00165139	-0.00469242	-0.00806567	-0.0232825	-0.0276758		0.000814604	0.00165139	0.00469242	0.00806567	0.0232825	0.0276758
Barley and products	0.000308766	0.000357868	0.000131446	0.000257972	0.000217133	0.00025456		0.00336327	0.00281656	0.00323277	0.00333264	0.00551108	0.00636421		0.000143441	5.8804e-05	0.000867044	0.00174252	0.00184261	0.00156321
Maize and products	0	0	0	0	0	0		0	0	0	0	0	0		0	0	0	0	0	0
Rye and products	0.00278241	0.00746787	0.00644372	0.00407127	0.000367917	0.00147058		0.0094057	0.00842227	0.00482566	0.0135495	0.0124083	0.0105689		0	0	0.000125746	0.000219402	0	0.000105642
Oats	0.000637773	0.00029572	0.00134328	0.000806373	0.00101683	0.00279418		0.0229722	0.0189399	0.0225909	0.0316969	0.033053	0.0488434		0.000164236	0.00075375	0.000208369	0.00241238	0.0094859	0.0120178
Millet and products	0	0	0	0	0	0		0	0	0	0	0	0		0	0	0	0	0	0
Sorghum and products	0	0	0	0	0	0		0	0	0	0	0	0		0	0	0	0	0	0
Cereals, Other	0.0328275	0.0510118	0.013241	0.0086086	0.00148116	0.0144032		0.073329	0.130458	0.0226391	0.0165832	0.00310371	0.0116431		0.0104938	0.00765037	0.00427974	0.00256686	0.00132831	0.0118842
Cassava and products	0	0	0	0	0	0		0	0	0	0	0	0		0	0	0	0	0	0
Potatoes and products	0	0	0	0	0	0		0	0	0	0	0	0		0	0	0	0	0	0
Sweet potatoes	0	0	0	0	0	0		0	0	0	0	0	0		0	0	0	0	0	0
Roots, Other	0	0	0	0	0	0		0	0	0	0	0	0		0	0	0	0	0	0
Sugar cane	0	0	0	0	0	0		0	0	0	0	0	0		0	0	0	0	0	0
Sugar beet	0	0	0	0	0	0		0	0	0	0	0	0		0	0	0	0	0	0
Sugar (Raw Equivalent)	91.3753	79.993	50.9016	51.3131	51.3964	53.1384		10.7203	22.5255	38.9388	34.8528	27.8258	25.5345		16.7227	11.673	6.33765	14.8839	28.25	18.498
Sweeteners, Other	0.00226553	0.000939446	0.0141767	0.0643475	0.866714	0.44294		0.020575	0.013637	0.0648985	0.190623	0.587541	0.267013		0.00230139	0.00170884	0.00978123	0.0453401	0.685727	0.127704
Honey	0.357629	0.53936	0.532993	0.705929	0.704421	0.910525		0.0867162	0.0622542	0.040997	0.0605083	0.0685333	0.12099		0.0108396	0.0311271	0.0410011	0.0302541	0.0293556	0.0650066
Beans	0	0	0	0	0	0		0	0	0	0	0	0		0	0	0	0	0	0
Peas	0	0	0	0	0	0		0	0	0	0	0	0		0	0	0	0	0	0
Pulses, Other and products	0	0	0	0	0	0		0	0	0	0	0	0		0	0	0	0	0	0
Nuts and products	0.0935716	0.0760463	0.0833522	0.126139	0.142783	0.19507		-0.0120376	-0.0115695	-0.0241149	-0.0108965	-0.016552	-0.0334775		0.0120376	0.0137646	0.0241149	0.0108965	0.016552	0.0334775
Soyabeans	0	0	0	0.00289124	0.00728048	0.0126983		0	0	0	4.07088e-05	0.000298187	-9.49246e-05		0	0	0	4.64829e-05	0.000139885	9.49246e-05
Groundnuts (Shelled Eq)	0.0659395	0.120795	0.174575	0.229383	0.22021	0.218793		-0.000556352	-0.00526714	-0.00413528	-0.0194226	-0.0137752	-0.0119077		0.000556352	0.00526714	0.00413528	0.0194226	0.0137752	0.0119077
Sunflower seed	0	0	0	0	0	0		0	0	0	0	0	0		0	0	0	0	0	0
Rape and Mustardseed	0	0	0	0	0	0		0	0	0	0	0	0		0	0	0	0	0	0
Cottonseed	0	0	0	0	0	0		0	0	0	0	0	0		0	0	0	0	0	0
Coconuts - Incl Copra	0.206253	0.20502	0.182794	0.180633	0.179256	0.13394		-0.00370156	-0.00453938	-0.00835471	-0.0013244	-0.00267784	-0.0116655		0.000793791	0	0.00286935	0.0122418	0.00249773	0.0116655
Sesame seed	0	0	0.000160992	0.00073905	0.00102443	0.00102162		0	0	0	0	-0.000205119	-0.000145985		0	0	0	0	0	0
Palm kernels	0	0	0	0	0	0		0	0	0	0	0	0		0	0	0	0	0	0
Olives (including preserved)	0	0	0	0	0	0		0	0	0	0	0	0		0	0	0	0	0	0
Oilcrops, Other	0	0	0	0	0	0		0	0	0	0	0	0		0	0	0	0	0	0
Soyabean Oil	0	0	0	0	0	0		0	0	0	0	0	0		0	0	0	0	0	0
Groundnut Oil	0	0	0	0	0	0		0	0	0	0	0	0		0	0	0	0	0	0
Sunflowerseed Oil	0	0	0	0	0	0		0	0	0	0	0	0		0	0	0	0	0	0
Rape and Mustard Oil	0	0	0	0	0	0		0	0	0	0	0	0		0	0	0	0	0	0
Cottonseed Oil	0	0	0	0	0	0		0	0	0	0	0	0		0	0	0	0	0	0
Palmkernel Oil	0	0	0	0	0	0		0	0	0	0	0	0		0	0	0	0	0	0
Palm Oil	0	0	0	0	0	0		0	0	0	0	0	0		0	0	0	0	0	0
Coconut Oil	0	0	0	0	0	0		0	0	0	0	0	0		0	0	0	0	0	0
Sesameseed Oil	0	0	0	0	0	0		0	0	0	0	0	0		0	0	0	0	0	0
Olive Oil	0	0	0	0	0	0		0	0	0	0	0	0		0	0	0	0	0	0
Maize Germ Oil	0	0	0	0	0	0		0	0	0	0	0	0		0	0	0	0	0	0
Oilcrops Oil, Other	0	0	0	0	0	0		0	0	0	0	0	0		0	0	0	0	0	0
Tomatoes and products	0	0	0	0	0	0		0	0	0	0	0	0		0	0	0	0	0	0
Onions	0	0	0	0	0	0		0	0	0	0	0	0		0	0	0	0	0	0
Vegetables, Other	0	0	0	0	0	0		0	0	0	0	0	0		0	0	0	0	0	0
Oranges, Mandarines	0.3261	0.395434	0.499409	0.702638	0.898672	1.42813		-0.00441309	-0.00303258	-0.022937	-0.0357737	-0.0601152	-0.066443		0.00441309	0.00303258	0.022937	0.0357737	0.0601152	0.066443
Lemons, Limes and products	0.0066652	0.00752073	0.0114996	0.017094	0.0130298	0.0218108		-0.000125124	-0.000181832	-0.000969512	-0.00071974	-0.000459213	-0.000545899		0.000125124	0.000181832	0.000969512	0.00071974	0.000459213	0.000545899
Grapefruit and products	0.105426	0.201392	0.186986	0.125704	0.111563	0.129408		-0.00167282	-0.0016022	-0.00537026	-0.00708776	-0.0110573	-0.00435229		0.00167282	0.0016022	0.00537026	0.00708776	0.0110573	0.00435229
Citrus, Other	0	0	0	0	0	0		0	0	0	0	0	0		0	0	0	0	0	0
Bananas	0	0	0	0	0	0		0	0	0	0	0	0		0	0	0	0	0	0
Plantains	0	0	0	0	0	0		0	0	0	0	0	0		0	0	0	0	0	0
Apples and products	0.257454	0.296164	0.51077	0.837016	0.929098	1.59338		0.546692	0.560078	0.31883	0.337385	0.20225	0.190161		0.00986845	0.0120048	0.0214473	0.0560949	0.0339967	0.0468186
Pineapples and products	0.0879981	0.101921	0.0836744	0.120623	0.123955	0.309819		0	0	-0.00144293	-0.00331012	-0.00228299	-0.0310593		0	0	0.00144293	0.00331012	0.00228299	0.0310593
Dates	0	0	0	0	0	0		0	0	0	0	0	0		0	0	0	0	0	0
Grapes and products (excl wine)	1.01762	0.930527	0.818329	1.0501	1.01625	1.17537		-0.00502546	-0.00479238	-0.0123639	-0.0299353	-0.0177827	-0.0382655		0.00502546	0.00479238	0.0123639	0.0333876	0.0194485	0.0398382
Fruits, Other	0.219901	0.214962	0.19992	0.26276	0.334193	0.411211		0.0695426	0.0632378	0.0486478	0.0286343	0.0031479	0.0198015		0.0118648	0.0129377	0.0149515	0.0174394	0.028172	0.0336533
Coffee and products	0.831525	1.30024	1.70341	1.88542	1.96371	2.80446		-0.0725944	-0.105881	-0.209325	-0.333772	-0.554513	-1.07962		0.0725944	0.105881	0.209325	0.333772	0.482264	1.07931
Cocoa Beans and products	3.11291	3.31771	2.33357	5.10381	6.09683	5.9246		-0.984165	-0.971079	-0.857483	-1.7499	-2.75633	-1.94848		0.984165	0.971079	0.857483	1.7499	2.7548	1.94848
Tea (including mate)	0	0	0	0	0	0		0	0	0	0	0	0		0	0	0	0	0	0
Pepper	0.000850676	0.000815131	0.00128795	0.00118799	0.00115271	0.0021155		0	0	0	0	-0.000230541	-0.000218978		0	0	0	0	0.000230541	0.000218978
Pimento	0	0.00419646	0.006909	0.0149518	0.0224164	0.0313187		0	0	0	0	0	-0.00375912		0	0	0	0	0	0
Cloves	0	0	0	0	0	0		0	0	0	0	0	0		0	0	0	0	0	0
Spices, Other	0.0364997	0.0386155	0.0599458	0.0965026	0.156037	0.263494		-0.0115397	-0.00551651	-0.0163487	-0.0214472	-0.0277338	-0.0329343		0.00576312	0.011033	0.0163487	0.0214472	0.0277338	0.0329343
Wine	0.236094	0.387708	0.918571	1.33068	1.80597	2.25072		-0.00989306	-0.0175909	-0.0374391	-0.0210539	-0.0409632	-0.110853		0.00989306	0.0175909	0.0381075	0.0243428	0.0427858	0.112671
Beer	0.230102	0.266865	0.245895	0.439571	0.430399	0.661701		4.30019	4.99933	5.78231	5.30406	4.60513	3.33681		0.0807199	0.0665862	0.0702992	0.14215	0.289529	0.379227
Beverages, Fermented	0	0	0.00215755	0.0487974	0.0419	0.170107		0	0	0.000719019	-0.0254659	-0.0343423	-0.0677851		0.0038028	0.00656172	0.0122263	0.0254659	0.0384538	0.0677851
Beverages, Alcoholic	0.252523	0.071881	0.781241	0.592943	1.22392	0.997165		0.87781	1.20433	1.69575	1.74457	0.787082	0.891704		2.13211	0.820876	7.39639	4.51302	7.04877	7.36239
Alcohol, Non-Food	0	0	0	0	0	0		0	0	0	0	0	0		0	0	0	0	0	0
Bovine Meat	0.0895974	0.0819718	0.0718449	0.0634885	0.0618734	0.0772624		0.179559	0.169933	0.172103	0.159503	0.117755	0.125053		0.00236199	0.00326428	0.0274219	0.0272271	0.00242839	0.0255162
Mutton & Goat Meat	0	0	0	0	0	0		0	0	0	0	0	0		0	0	0	0	0	0
Pigmeat	0.119476	0.114291	0.104001	0.0953441	0.127743	0.170505		0.137086	0.161817	0.15766	0.152025	0.11576	0.0879103		0.00196864	0.00324099	0.00448128	0.0119644	0.034004	0.032598
Poultry Meat	0	0	0	0	0	0		0	0	0	0	0	0		0	0	0	0	0	0
Meat, Other	0	0	0	0	0	0		0	0	0	0	0	0		0	0	0	0	0	0
Offals, Edible	0.0266635	0.0296715	0.0331517	0.0216121	0.0182793	0.0186248		0.0488927	0.0401321	0.0436914	0.0436846	0.0234915	0.0173216		0.000303066	0.000767	0.00210792	0.0039616	0.0195581	0.0215739
Butter, Ghee	0.113872	0.105297	0.0561365	0.0232475	0.0232475	0.0232475		0.011258	0.0218139	0.0316038	0.0249876	0.0208998	0.0214723		0.000721307	0.000775206	0.0183143	0.0119071	0.0115524	0.00694784
Cream	0	0	0.00588868	0.00386264	0.017318	0.0827917		0.0638331	0.109776	0.10649	0.0154531	-0.0145106	-0.0449206		0	0	0.0014722	0.0289331	0.123701	0.0929797
Fats, Animals, Raw	0.006527	0.00543039	0.00577127	0.00297819	0.00221076	0.00158141		0.00437152	0.00383322	0.00355684	0.00344816	0.00233046	0.00196088		0.000401876	0.000352307	0.00032712	0.000533555	0.00123734	0.00274518
Fish, Body Oil	0	0	0	0	0	0		0	0	0	0	0	0		0	0	0	0	0	0
Fish, Liver Oil	0	0	0	0	0	0		0	0	0	0	0	0		0	0	0	0	0	0
Eggs	0	0	0	0	0	0		0	0	0	0	0	0		0	0	0	0	0	0
Milk - Excluding Butter	0	0	0	0	0	0		0	0	0	0	0	0		0	0	0	0	0	0
Fish, Seafood	0	0	0	0	0	0		0	0	0	0	0	0		0	0	0	0	0	0
Freshwater Fish	0.00198143	0.00163275	0.00137207	0.00167978	0.0027217	0.00435037		0.000110768	7.42568e-05	1.04675e-05	0.000885829	0.00203696	0.00153806		0	2.11685e-05	0.000157113	0.00070244	0.00231546	0.00309483
Demersal Fish	0	0	0	0	0	0		0	0	0	0	0	0		0	0	0	0	0	0
Pelagic Fish	0.0160971	0.0181949	0.0117055	0.0222552	0.02742	0.0298935		0.00070759	0.000573268	0.000358307	0.000235436	-0.0017826	-0.00374132		0.000623201	0.00124811	0.00329754	0.00491185	0.00802428	0.014922
Marine Fish, Other	0	0	0	0	0	0		0	0	0	0	0	0		0	0	0	0	0	0
Crustaceans	0.00538554	0.0087635	0.0155715	0.0312569	0.0411888	0.0448309		0.00273176	0.00339364	0.00132688	-0.00343402	-0.00666499	-0.00366952		0.000221536	0.00127137	0.00544643	0.013533	0.018998	0.0180425
Cephalopods	0	0	0	0	0	0		0	0	0	0	0	0		0	0	0	0	0	0
Molluscs, Other	0	0	0	0	0	0		0	0	0	0	0	0		0	0	0	0	0	0
Aquatic Animals, Others	0	0	0	0	0	0		0	0	0	0	0	0		0	0	0	0	0	0
Aquatic Plants	0	0	0	0	0	0		0	0	0	0	0	0		0	0	0	0	0	0
Infant food	0	0	0	0.0766466	0.127739	0.224021		0	0	0	-0.0199938	-0.0161517	-0.0199581		0	0	0	0.0199938	0.0161517	0.0199581
Miscellaneous	0	0	0	0	0	0		0	0	0	0	0	0		0	0	0	0	0	0
TOTAL	105.269	93.9155	62.7256	66.4355	70.5098	75.5684		20.1394	32.8457	52.2829	48.1184	38.867	35.297		20.2234	13.8699	16.2013	25.2238	42.4315	32.5704
NB free sugars are total sugars with exception of those in fruit (but not fruit juice), milk and products, vegetables, pulses, beans, peas and tubers

## Sheet: fibre (NSP)
g/capita/day	IMPORT							DOMESTIC							EXPORT
	1962	1970	1980	1990	2000	2010		1962	1970	1980	1990	2000	2010		1962	1970	1980	1990	2000	2010			all years average of 3 consecutive years
Wheat and products	4.21511	3.50553	1.48722	0.555382	0.914546	1.08472		2.84848	2.71644	4.22161	5.2017	5.64042	5.70532		0.093887	0.0628659	0.720695	2.18487	1.62472	1.62873
Rice (Milled Equivalent)	0.0432248	0.052556	0.0765263	0.113388	0.216847	0.323149		-0.0027541	-0.0055832	-0.0158646	-0.0272693	-0.0787161	-0.0935693		0.0027541	0.0055832	0.0158646	0.0272693	0.0787161	0.0935693
Barley and products	0.00388682	0.00450492	0.00165468	0.00324741	0.00273333	0.00320446		0.0423376	0.0354555	0.0406948	0.041952	0.0693748	0.0801142		0.00180567	0.000740238	0.0109146	0.0219353	0.0231951	0.0196781
Maize and products	0	0	0	0	0	0		0	0	0	0	0	0		0	0	0	0	0	0
Rye and products	0.0218883	0.0587472	0.0506906	0.0320273	0.00289428	0.0115686		0.0739915	0.0662552	0.0379618	0.106589	0.0976117	0.0831422		0	0	0.000989203	0.00172596	0	0.00083105
Oats	0.0123569	0.00572957	0.0260261	0.0156235	0.0197011	0.0541373		0.445086	0.36696	0.437699	0.614127	0.640401	0.94634		0.00318207	0.0146039	0.00403715	0.0467398	0.183789	0.232845
Millet and products	0	0	0	0	0	0		0	0	0	0	0	0		0	0	0	0	0	0
Sorghum and products	0	0	0	0	0	0		0	0	0	0	0	0		0	0	0	0	0	0
Cereals, Other	0.0232528	0.0361333	0.00937907	0.00609776	0.00104915	0.0102023		0.0519414	0.0924077	0.016036	0.0117464	0.00219846	0.00824723		0.00743309	0.00541901	0.00303148	0.00181819	0.000940885	0.00841801
Cassava and products	0	0	0	0	0	0		0	0	0	0	0	0		0	0	0	0	0	0
Potatoes and products	0.152169	0.241133	0.272059	0.309038	0.393075	0.436888		1.61476	1.6081	1.62888	1.5888	1.77368	1.39215		0.0165116	0.0259265	0.0478533	0.0488048	0.0681313	0.10006
Sweet potatoes	0	0	0	0	0	0		0	0	0	0	0	0		0	0	0	0	0	0
Roots, Other	0	0	0	0	0	0		0	0	0	0	0	0		0	0	0	0	0	0
Sugar cane	0	0	0	0	0	0		0	0	0	0	0	0		0	0	0	0	0	0
Sugar beet	0	0	0	0	0	0		0	0	0	0	0	0		0	0	0	0	0	0
Sugar (Raw Equivalent)	0	0	0	0	0	0		0	0	0	0	0	0		0	0	0	0	0	0
Sweeteners, Other	0	0	0	0	0	0		0	0	0	0	0	0		0	0	0	0	0	0
Honey	0	0	0	0	0	0		0	0	0	0	0	0		0	0	0	0	0	0
Beans	0.321137	0.308558	0.383033	0.404554	0.396374	0.107614		-0.0029737	-0.00530647	-0.00793845	-0.0454037	-0.0478707	-0.0530523		0.0029737	0.00530647	0.00793845	0.0454037	0.0478707	0.0530523
Peas	0.420794	0.342367	0.206028	0.11623	0.0681026	0.164407		0.211421	0.386923	0.320726	0.887274	1.43542	0.506456		0.00724163	0.00172379	0.209111	0.436191	0.151772	0.122494
Pulses, Other and products	0.0117437	0.00874491	0.0200648	0.00500816	0.0062125	0.0135916		0.0485051	0.0438811	0.0390599	0.057752	0.0578893	0.0807103		0.0120796	0.0707547	0.111672	0.0332442	0.0349418	0.0539029
Nuts and products	0.104956	0.0852988	0.0934935	0.141486	0.160155	0.218804		-0.0135022	-0.0129772	-0.027049	-0.0122223	-0.0185659	-0.0375506		0.0135022	0.0154394	0.027049	0.0122223	0.0185659	0.0375506
Soyabeans	0	0	0	0.0023003	0.00579241	0.0101029		0	0	0	3.23882e-05	0.00023724	-7.55228e-05		0	0	0	3.69822e-05	0.000111294	7.55228e-05
Groundnuts (Shelled Eq)	0.0693934	0.127123	0.183719	0.241398	0.231745	0.230254		-0.000585494	-0.00554304	-0.00435189	-0.0204399	-0.0144967	-0.0125315		0.000585494	0.00554304	0.00435189	0.0204399	0.0144967	0.0125315
Sunflower seed	0	0	0	0	0	0		0	0	0	0	0	0		0	0	0	0	0	0
Rape and Mustardseed	0	0	0	0	0	0		0	0	0	0	0	0		0	0	0	0	0	0
Cottonseed	0	0	0	0	0	0		0	0	0	0	0	0		0	0	0	0	0	0
Coconuts - Incl Copra	0.428843	0.426279	0.380068	0.375573	0.37271	0.27849		-0.00769631	-0.00943833	-0.0173712	-0.00275371	-0.00556778	-0.024255		0.00165046	0	0.00596598	0.0254532	0.00519331	0.024255
Sesame seed	0	0	0.00317959	0.0145962	0.0202326	0.0201769		0	0	0	0	-0.0040511	-0.00288321		0	0	0	0	0	0
Palm kernels	0	0	0	0	0	0		0	0	0	0	0	0		0	0	0	0	0	0
Olives (including preserved)	0.00110665	0.00141363	0.0020929	0.00308877	0.0133163	0.0334983		0	0	0	0	0	-0.000314459		0	0	0	0	0	0.000314459
Oilcrops, Other	0	0	0	0	0	0		0	0	0	0	0	0		0	0	0	0	0	0
Soyabean Oil	0	0	0	0	0	0		0	0	0	0	0	0		0	0	0	0	0	0
Groundnut Oil	0	0	0	0	0	0		0	0	0	0	0	0		0	0	0	0	0	0
Sunflowerseed Oil	0	0	0	0	0	0		0	0	0	0	0	0		0	0	0	0	0	0
Rape and Mustard Oil	0	0	0	0	0	0		0	0	0	0	0	0		0	0	0	0	0	0
Cottonseed Oil	0	0	0	0	0	0		0	0	0	0	0	0		0	0	0	0	0	0
Palmkernel Oil	0	0	0	0	0	0		0	0	0	0	0	0		0	0	0	0	0	0
Palm Oil	0	0	0	0	0	0		0	0	0	0	0	0		0	0	0	0	0	0
Coconut Oil	0	0	0	0	0	0		0	0	0	0	0	0		0	0	0	0	0	0
Sesameseed Oil	0	0	0	0	0	0		0	0	0	0	0	0		0	0	0	0	0	0
Olive Oil	0	0	0	0	0	0		0	0	0	0	0	0		0	0	0	0	0	0
Maize Germ Oil	0	0	0	0	0	0		0	0	0	0	0	0		0	0	0	0	0	0
Oilcrops Oil, Other	0	0	0	0	0	0		0	0	0	0	0	0		0	0	0	0	0	0
Tomatoes and products	0.151166	0.165007	0.200428	0.281761	0.311182	0.372486		0.0281858	0.0348415	0.0404517	0.0404959	0.0312341	0.0226045		0.000458152	0.000878282	0.00248731	0.00363385	0.00414968	0.00365397
Onions	0.0996081	0.0842199	0.0819857	0.101173	0.071814	0.127324		0.0257177	0.0687803	0.0896033	0.0910172	0.142783	0.118222		0	0	0.00304635	0.00451491	0.002254	0.0030866
Vegetables, Other	0.179544	0.209344	0.241962	0.535866	0.911282	1.06858		1.40885	1.69992	1.66431	1.50383	1.13611	0.903017		0.01121	0.0211476	0.0539795	0.0666331	0.117642	0.119118
Oranges, Mandarines	0.233038	0.282586	0.356889	0.50212	0.64221	1.02057		-0.00315369	-0.00216715	-0.0163913	-0.0255646	-0.0429596	-0.0474816		0.00315369	0.00216715	0.0163913	0.0255646	0.0429596	0.0474816
Lemons, Limes and products	0.00137155	0.0015476	0.00236635	0.00351755	0.00268123	0.00448816		-2.57477e-05	-3.74169e-05	-0.000199503	-0.000148106	-9.44955e-05	-0.000112334		2.57477e-05	3.74169e-05	0.000199503	0.000148106	9.44955e-05	0.000112334
Grapefruit and products	0.0264505	0.0505276	0.0469132	0.0315379	0.0279902	0.0324674		-0.000419697	-0.000401977	-0.00134735	-0.00177826	-0.00277417	-0.00109195		0.000419697	0.000401977	0.00134735	0.00177826	0.00277417	0.00109195
Citrus, Other	0.0410786	0.0126231	0.0115001	0.00329838	0.0251646	0.0278117		0	0	-0.00191673	-0.000470102	-0.0073181	-0.00216964		0	0	0.00191673	0.000470102	0.0073181	0.00216964
Bananas	0.0740021	0.0644071	0.0601083	0.0863117	0.132632	0.167529		-6.61525e-05	0	0	-0.000185398	-0.000782384	-0.00531082		6.61525e-05	0	0	0.000185398	0.000782384	0.00531082
Plantains	0	0	0	0	0.00459461	0.00980799		0	0	0	0	-0.000104323	-0.000395752		0	0	0	0	0	0
Apples and products	0.0642588	0.0739205	0.127485	0.208913	0.231897	0.397697		0.136451	0.139792	0.0795777	0.0842091	0.0504801	0.0474628		0.0024631	0.00299631	0.00535311	0.0140009	0.00848534	0.0116856
Pineapples and products	0.00935527	0.0108354	0.00889561	0.0128237	0.0131779	0.0329376		0	0	-0.000153401	-0.000351906	-0.00024271	-0.00330198		0	0	0.000153401	0.000351906	0.00024271	0.00330198
Dates	0.0172683	0.0123622	0.00944313	0.0117609	0.0658634	0.0147307		-0.00113222	-0.00133348	0	-0.00136904	0	-0.00122935		0.00113222	0.00133348	0	0.00136904	0	0.00122935
Grapes and products (excl wine)	0.131303	0.120066	0.105589	0.135495	0.131126	0.151658		-0.000648436	-0.000618362	-0.00159532	-0.00386256	-0.0022945	-0.00493741		0.000648436	0.000618362	0.00159532	0.00430801	0.00250945	0.00514034
Fruits, Other	0.43221	0.422502	0.392936	0.516447	0.656846	0.808224		0.136684	0.124292	0.0956158	0.0562799	0.00618709	0.0389193		0.0233198	0.0254286	0.0293866	0.0342766	0.0553713	0.0661446
Coffee and products	0	0	0	0	0	0		0	0	0	0	0	0		0	0	0	0	0	0
Cocoa Beans and products	0.149235	0.159053	0.111873	0.244681	0.292286	0.28403		-0.0471816	-0.0465542	-0.0411084	-0.0838918	-0.132141	-0.0934117		0.0471816	0.0465542	0.0411084	0.0838918	0.132067	0.0934117
Tea (including mate)	0	0	0	0	0	0		0	0	0	0	0	0		0	0	0	0	0	0
Pepper	0	0	0	0	0	0		0	0	0	0	0	0		0	0	0	0	0	0
Pimento	0	0	0	0	0	0		0	0	0	0	0	0		0	0	0	0	0	0
Cloves	0	0	0	0	0	0		0	0	0	0	0	0		0	0	0	0	0	0
Spices, Other	0	0	0	0	0	0		0	0	0	0	0	0		0	0	0	0	0	0
Wine	0	0	0	0	0	0		0	0	0	0	0	0		0	0	0	0	0	0
Beer	0	0	0	0	0	0		0	0	0	0	0	0		0	0	0	0	0	0
Beverages, Fermented	0	0	0	0	0	0		0	0	0	0	0	0		0	0	0	0	0	0
Beverages, Alcoholic	0	0	0	0	0	0		0	0	0	0	0	0		0	0	0	0	0	0
Alcohol, Non-Food	0	0	0	0	0	0		0	0	0	0	0	0		0	0	0	0	0	0
Bovine Meat	0.0131901	0.0120675	0.0105766	0.00934645	0.00910868	0.0113742		0.0264338	0.0250167	0.0253361	0.0234812	0.0173353	0.0184097		0.00034772	0.00048055	0.00403691	0.00400823	0.000357494	0.00375637
Mutton & Goat Meat	0	0	0	0	0	0		0	0	0	0	0	0		0	0	0	0	0	0
Pigmeat	0.0372486	0.035632	0.0324241	0.0297251	0.039826	0.0531577		0.0427388	0.050449	0.0491531	0.0473963	0.0360902	0.0274075		0.000613756	0.00101043	0.00139711	0.00373012	0.0106013	0.010163
Poultry Meat	0	0	0	0	0	0		0	0	0	0	0	0		0	0	0	0	0	0
Meat, Other	0	0	0	0	0	0		0	0	0	0	0	0		0	0	0	0	0	0
Offals, Edible	0.0133317	0.0148358	0.0165759	0.010806	0.00913967	0.00931242		0.0244463	0.020066	0.0218457	0.0218423	0.0117457	0.00866079		0.000151533	0.0003835	0.00105396	0.0019808	0.00977904	0.0107869
Butter, Ghee	0	0	0	0	0	0		0	0	0	0	0	0		0	0	0	0	0	0
Cream	0	0	0	0	0	0		0	0	0	0	0	0		0	0	0	0	0	0
Fats, Animals, Raw	0.0163175	0.013576	0.0144282	0.00744549	0.00552691	0.00395353		0.0109288	0.00958305	0.00889211	0.00862041	0.00582615	0.00490219		0.00100469	0.000880766	0.0008178	0.00133389	0.00309335	0.00686295
Fish, Body Oil	0	0	0	0	0	0		0	0	0	0	0	0		0	0	0	0	0	0
Fish, Liver Oil	0	0	0	0	0	0		0	0	0	0	0	0		0	0	0	0	0	0
Eggs	0	0	0	0	0	0		0	0	0	0	0	0		0	0	0	0	0	0
Milk - Excluding Butter	0.0108156	0.00945575	0.00629559	0.00843675	0.011184	0.0190057		0.0458962	0.0461381	0.0488039	0.0482787	0.0440558	0.0395026		0.00168366	0.00228386	0.00857651	0.00819672	0.00768528	0.00820663
	0	0	0	0	0	0		0	0	0	0	0	0		0	0	0	0	0	0
Freshwater Fish	0	0	0	0	0	0		0	0	0	0	0	0		0	0	0	0	0	0
Demersal Fish	0	0	0	0	0	0		0	0	0	0	0	0		0	0	0	0	0	0
Pelagic Fish	0	0	0	0	0	0		0	0	0	0	0	0		0	0	0	0	0	0
Marine Fish, Other	0	0	0	0	0	0		0	0	0	0	0	0		0	0	0	0	0	0
Crustaceans	0	0	0	0	0	0		0	0	0	0	0	0		0	0	0	0	0	0
Cephalopods	0	0	0	0	0	0		0	0	0	0	0	0		0	0	0	0	0	0
Molluscs, Other	0	0	0	0	0	0		0	0	0	0	0	0		0	0	0	0	0	0
Aquatic Animals, Others	0	0	0	0	0	0		0	0	0	0	0	0		0	0	0	0	0	0
Aquatic Plants	0	0	0	0	0	0		0	0	0	0	0	0		0	0	0	0	0	0
Infant food	0	0	0	0.000614402	0.00102396	0.00179576		0	0	0	-0.000160271	-0.000129473	-0.000159984		0	0	0	0.000160271	0.000129473	0.000159984
Miscellaneous	0	0	0	0	0	0		0	0	0	0	0	0		0	0	0	0	0	0
TOTAL	7.53066	6.95869	5.0339	5.08112	6.42204	7.61975	0	7.14272	7.44534	8.73098	10.2096	10.841	9.64775		0.257487	0.320509	1.34232	3.16669	2.66074	2.79119

## Sheet: Calcium
mg/capita/day	IMPORT							DOMESTIC							EXPORT
	1962	1970	1980	1990	2000	2010		1962	1970	1980	1990	2000	2010		1962	1970	1980	1990	2000	2010			all years average of 3 consecutive years
Wheat and products	152.109	126.502	53.6684	20.0418	33.0028	39.1439		102.791	98.0268	152.343	187.711	203.543	205.885		3.38805	2.26861	26.0073	78.8442	58.6303	58.7753
Rice (Milled Equivalent)	0.421494	0.512484	0.746223	1.10567	2.11452	3.15109		-0.0268558	-0.0544429	-0.154699	-0.265909	-0.767576	-0.912413		0.0268558	0.0544429	0.154699	0.265909	0.767576	0.912413
Barley and products	0.0279706	0.0324186	0.0119075	0.0233692	0.0196697	0.0230602		0.304672	0.255147	0.292851	0.301898	0.499239	0.576523		0.0129941	0.00532695	0.078544	0.157852	0.166918	0.141608
Maize and products	0	0	0	0	0	0		0	0	0	0	0	0		0	0	0	0	0	0
Rye and products	0.0612129	0.164293	0.141762	0.0895678	0.00809417	0.0323528		0.206925	0.18529	0.106164	0.298089	0.272982	0.232516		0	0	0.00276641	0.00482685	0	0.00232412
Oats	1.10494	0.512334	2.32723	1.39704	1.76166	4.84092		39.7993	32.8133	39.1387	54.9149	57.2642	84.6211		0.284539	1.30587	0.361	4.17944	16.4343	20.8209
Millet and products	0	0	0	0	0	0		0	0	0	0	0	0		0	0	0	0	0	0
Sorghum and products	0	0	0	0	0	0		0	0	0	0	0	0		0	0	0	0	0	0
Cereals, Other	0.300919	0.467608	0.121376	0.0789122	0.0135773	0.132029		0.672183	1.19586	0.207525	0.152013	0.0284507	0.106729		0.0961929	0.0701284	0.0392309	0.0235295	0.0121762	0.108939
Cassava and products	0	0	0	0	0	0		0	0	0	0	0	0		0	0	0	0	0	0
Potatoes and products	1.099	1.74152	1.96487	2.23194	2.83887	3.15531		11.6622	11.614	11.7642	11.4747	12.8099	10.0544		0.11925	0.187247	0.345607	0.352479	0.49206	0.722654
Sweet potatoes	0	0	0	0	0	0		0	0	0	0	0	0		0	0	0	0	0	0
Roots, Other	0	0	0	0	0	0		0	0	0	0	0	0		0	0	0	0	0	0
Sugar cane	0	0	0	0	0	0		0	0	0	0	0	0		0	0	0	0	0	0
Sugar beet	0	0	0	0	0	0		0	0	0	0	0	0		0	0	0	0	0	0
Sugar (Raw Equivalent)	21.6739	18.9741	12.0737	12.1713	12.1911	12.6043		2.54281	5.34298	9.23616	8.26697	6.60018	6.0567		3.96656	2.7688	1.50327	3.53041	6.70081	4.38767
Sweeteners, Other	0.00319319	0.00132411	0.0199816	0.0906955	1.2216	0.624308		0.0289997	0.0192208	0.0914721	0.268677	0.828117	0.376346		0.00324372	0.00240854	0.0137863	0.0639052	0.966506	0.179994
Honey	0.023405	0.0352985	0.0348817	0.0461996	0.0461008	0.0595893		0.00567515	0.00407423	0.00268305	0.00395997	0.00448517	0.00791823		0.000709397	0.00203711	0.00268332	0.00197998	0.00192118	0.00425436
Beans	2.45801	2.36173	2.93177	3.09649	3.03388	0.823689		-0.022761	-0.0406162	-0.0607616	-0.347524	-0.366406	-0.406067		0.022761	0.0406162	0.0607616	0.347524	0.366406	0.406067
Peas	1.9745	1.60649	0.966746	0.545386	0.319558	0.77145		0.992051	1.81556	1.50495	4.16336	6.73542	2.37645		0.03398	0.00808856	0.981215	2.04674	0.712162	0.574779
Pulses, Other and products	0.0772734	0.0575415	0.132027	0.0329537	0.0408782	0.0894329		0.319164	0.288738	0.257014	0.380008	0.380911	0.531074		0.0794837	0.465566	0.734805	0.218747	0.229917	0.354681
Nuts and products	3.01037	2.44655	2.68159	4.05812	4.59358	6.27577		-0.387272	-0.372213	-0.775821	-0.350561	-0.532509	-1.07703		0.387272	0.442833	0.775821	0.350561	0.532509	1.07703
Soyabeans	0	0	0	0.0322334	0.0811675	0.141569		0	0	0	0.000453848	0.00332438	-0.00105828		0	0	0	0.000518222	0.00155953	0.00105828
Groundnuts (Shelled Eq)	0.573045	1.04977	1.51714	1.99344	1.91373	1.90142		-0.00483496	-0.045774	-0.0359376	-0.168791	-0.119713	-0.103484		0.00483496	0.045774	0.0359376	0.168791	0.119713	0.103484
Sunflower seed	0	0	0	0	0	0		0	0	0	0	0	0		0	0	0	0	0	0
Rape and Mustardseed	0.0433717	0	0	0.0645208	0.338592	0.263882		0.0173487	0	0	0.440536	0.967594	2.1157		0.0173487	0	0	0.0621785	0.0923205	0.335912
Cottonseed	0	0	0	0	0	0		0	0	0	0	0	0		0	0	0	0	0	0
Coconuts - Incl Copra	0.73516	0.730764	0.651545	0.643839	0.638932	0.477411		-0.0131937	-0.01618	-0.0297792	-0.00472064	-0.00954477	-0.0415801		0.00282935	0	0.0102274	0.0436341	0.00890281	0.0415801
Sesame seed	0	0	0.269662	1.23791	1.71593	1.71121		0	0	0	0	-0.343575	-0.244525		0	0	0	0	0	0
Palm kernels	0	0	0	0	0	0		0	0	0	0	0	0		0	0	0	0	0	0
Olives (including preserved)	0.02341	0.0299038	0.0442728	0.0653394	0.281692	0.708618		0	0	0	0	0	-0.00665201		0	0	0	0	0	0.00665201
Oilcrops, Other	0	0	0	0.0643979	2.45794	0.260846		0	0	0	0.263513	0.490232	0.0404315		0	0	0	0.114398	1.8018	0.159901
Soyabean Oil	0	0	0	0	0	0		0	0	0	0	0	0		0	0	0	0	0	0
Groundnut Oil	0	0	0	0	0	0		0	0	0	0	0	0		0	0	0	0	0	0
Sunflowerseed Oil	0	0	0	0	0	0		0	0	0	0	0	0		0	0	0	0	0	0
Rape and Mustard Oil	0	0	0	0	0	0		0	0	0	0	0	0		0	0	0	0	0	0
Cottonseed Oil	0	0	0	0	0	0		0	0	0	0	0	0		0	0	0	0	0	0
Palmkernel Oil	0	0	0	0	0	0		0	0	0	0	0	0		0	0	0	0	0	0
Palm Oil	0	0	0	0	0	0		0	0	0	0	0	0		0	0	0	0	0	0
Coconut Oil	0	0	0	0	0	0		0	0	0	0	0	0		0	0	0	0	0	0
Sesameseed Oil	0	0	0	0	0.0115271	0.00850872		0	0	0	0	-0.00512324	-0.00364963		0	0	0	0	0	0
Olive Oil	0	0	0	0	0	0		0	0	0	0	0	0		0	0	0	0	0	0
Maize Germ Oil	0	0	0	0	0	0		0	0	0	0	0	0		0	0	0	0	0	0
Oilcrops Oil, Other	0.020765	0.0185619	0.00992176	0.0100759	0.00942528	0.0109633		0.015992	0.00751742	0.00238084	0.002698	0.00450454	-4.39911e-05		0.00363802	0.00201837	0.00352044	0.0033918	0.00872079	0.00411016
Tomatoes and products	1.69712	1.8525	2.25017	3.16329	3.49359	4.18183		0.316437	0.391159	0.454144	0.45464	0.35066	0.253777		0.00514359	0.00986032	0.0279246	0.0407966	0.0465878	0.0410225
Onions	2.71659	2.29691	2.23597	2.75925	1.95856	3.47247		0.701391	1.87583	2.44373	2.48229	3.89409	3.22423		0	0	0.0830823	0.123134	0.0614726	0.0841801
Vegetables, Other	3.90043	4.5478	5.25641	11.6412	19.7968	23.2138		30.606	36.9293	36.1555	32.6693	24.6809	19.6172		0.243526	0.459411	1.17265	1.44754	2.55565	2.58773
Oranges, Mandarines	3.2067	3.88851	4.91095	6.90939	8.8371	14.0436		-0.0433961	-0.0298209	-0.225551	-0.351781	-0.591144	-0.653368		0.0433961	0.0298209	0.225551	0.351781	0.591144	0.653368
Lemons, Limes and products	0.191769	0.216384	0.330862	0.491822	0.374889	0.627533		-0.00360004	-0.00523161	-0.0278945	-0.0207081	-0.0132123	-0.0157064		0.00360004	0.00523161	0.0278945	0.0207081	0.0132123	0.0157064
Grapefruit and products	0.648087	1.23802	1.14946	0.772739	0.685812	0.795512		-0.0102834	-0.00984918	-0.0330126	-0.0435706	-0.0679724	-0.0267548		0.0102834	0.00984918	0.0330126	0.0435706	0.0679724	0.0267548
Citrus, Other	0.270254	0.0830465	0.0756586	0.0216998	0.165556	0.182972		0	0	-0.01261	-0.00309278	-0.0481454	-0.0142739		0	0	0.01261	0.00309278	0.0481454	0.0142739
Bananas	0.592017	0.515257	0.480866	0.690493	1.06106	1.34023		-0.00052922	0	0	-0.00148319	-0.00625907	-0.0424866		0.00052922	0	0	0.00148319	0.00625907	0.0424866
Plantains	0	0	0	0	0.0318088	0.0679015		0	0	0	0	-0.000722235	-0.00273982		0	0	0	0	0	0
Apples and products	0.382719	0.440263	0.759287	1.24427	1.38115	2.36864		0.812686	0.832586	0.473957	0.501541	0.300654	0.282684		0.01467	0.0178457	0.0318826	0.083388	0.0505378	0.0695983
Pineapples and products	0.191783	0.222126	0.18236	0.262885	0.270148	0.675221		0	0	-0.00314473	-0.00721407	-0.00497555	-0.0676907		0	0	0.00314473	0.00721407	0.00497555	0.0676907
Dates	0.206574	0.147884	0.112965	0.140692	0.787899	0.176217		-0.0135443	-0.015952	0	-0.0163773	0	-0.0147063		0.0135443	0.015952	0	0.0163773	0	0.0147063
Grapes and products (excl wine)	3.49828	3.19889	2.81318	3.60994	3.49356	4.04059		-0.0172761	-0.0164748	-0.0425036	-0.102909	-0.0611318	-0.131546		0.0172761	0.0164748	0.0425036	0.114777	0.0668585	0.136952
Fruits, Other	4.45487	4.3548	4.05007	5.32312	6.77024	8.33051		1.40883	1.2811	0.98553	0.580088	0.0637716	0.401148		0.240362	0.262098	0.302894	0.353296	0.570722	0.681765
Coffee and products	2.62749	4.10858	5.38252	5.95764	6.20503	8.86167		-0.229387	-0.334568	-0.661435	-1.05467	-1.75218	-3.41144		0.229387	0.334568	0.661435	1.05467	1.52388	3.41047
Cocoa Beans and products	7.32978	7.81201	5.49471	12.0176	14.3558	13.9503		-2.31736	-2.28654	-2.01906	-4.1204	-6.49018	-4.58797		2.31736	2.28654	2.01906	4.1204	6.48656	4.58797
Tea (including mate)	0.134781	0.117295	0.0952552	0.09113	0.0828665	0.0697921		-0.00868635	-0.0108641	-0.0122421	-0.0167063	-0.0183494	-0.0138417		0.00868635	0.0108641	0.0122421	0.0167063	0.0183494	0.0138417
Pepper	0.505444	0.484324	0.765257	0.705864	0.6849	1.25696		0	0	0	0	-0.13698	-0.130109		0	0	0	0	0.13698	0.130109
Pimento	0	0.141104	0.232312	0.502747	0.753741	1.05308		0	0	0	0	0	-0.126399		0	0	0	0	0	0
Cloves	0	0	0	0	0	0		0	0	0	0	0	0		0	0	0	0	0	0
Spices, Other	1.57857	1.67008	2.59259	4.17363	6.74842	11.3958		-0.499079	-0.238583	-0.707066	-0.927567	-1.19946	-1.42437		0.249249	0.477166	0.707066	0.927567	1.19946	1.42437
Wine	0.50304	0.826082	1.95718	2.83525	3.84795	4.79556		-0.021079	-0.0374807	-0.0797709	-0.0448592	-0.0872794	-0.236192		0.021079	0.0374807	0.081195	0.0518667	0.0911629	0.240067
Beer	0.708148	0.821287	0.75675	1.3528	1.32457	2.03641		13.234	15.3856	17.7953	16.3235	14.1725	10.2692		0.248418	0.204921	0.216348	0.437472	0.891036	1.16709
Beverages, Fermented	0	0	0.00319075	0.0721652	0.0619649	0.251567		0	0	0.00106334	-0.0376608	-0.0507879	-0.100246		0.00562386	0.00970395	0.0180811	0.0376608	0.0568683	0.100246
Beverages, Alcoholic	0.0441474	0.0125666	0.136581	0.103661	0.213972	0.17433		0.153463	0.210548	0.296461	0.304995	0.137602	0.155892		0.372746	0.14351	1.29307	0.78899	1.2323	1.28713
Alcohol, Non-Food	0	0	0	0	0	0		0	0	0	0	0	0		0	0	0	0	0	0
Bovine Meat	1.99259	1.823	1.59779	1.41195	1.37603	1.71827		3.99329	3.77921	3.82747	3.54725	2.61881	2.78111		0.0525293	0.0725956	0.609846	0.605514	0.0540058	0.567466
Mutton & Goat Meat	1.25267	1.19228	0.624192	0.37931	0.338147	0.31212		0.896097	0.7032	0.741837	0.961347	0.871018	0.628061		0.0154144	0.0385416	0.129991	0.274564	0.244242	0.287566
Pigmeat	4.80072	4.59237	4.17893	3.83107	5.13291	6.85114		5.50832	6.50204	6.33501	6.10859	4.65143	3.53237		0.0791029	0.130228	0.180064	0.48075	1.36633	1.30984
Poultry Meat	0.0252895	0.0276252	0.0771308	0.28816	0.766114	1.31365		0.714807	1.18849	1.4921	1.85914	2.5574	2.17695		0.00289991	0.00207307	0.0450508	0.156524	0.37295	0.548948
Meat, Other	0.187624	0.137961	0.0578347	0.0223361	0.0788566	0.20923		-0.0193127	-0.00869839	-0.0022875	0.0148125	0.0101783	-0.0130602		0.0420101	0.0412199	0.0418889	0.0230757	0.0257469	0.0441848
Offals, Edible	0.685632	0.762982	0.852473	0.555739	0.47004	0.478924		1.25724	1.03197	1.12349	1.12332	0.604067	0.445412		0.00779314	0.0197229	0.0542038	0.10187	0.502922	0.554757
Butter, Ghee	3.14824	2.91115	1.55201	0.642724	0.642724	0.642724		0.311251	0.60309	0.873753	0.690834	0.577818	0.593645		0.019942	0.0214322	0.506337	0.329198	0.319389	0.192087
Cream	0	0	0.168333	0.110417	0.49505	2.36667		1.82472	3.13803	3.04411	0.441741	-0.414799	-1.28409		0	0	0.0420842	0.827078	3.53609	2.6579
Fats, Animals, Raw	0.097905	0.0814558	0.0865691	0.0446729	0.0331614	0.0237212		0.0655728	0.0574983	0.0533527	0.0517224	0.0349569	0.0294132		0.00602813	0.0052846	0.0049068	0.00800333	0.0185601	0.0411777
Fish, Body Oil	0	0	0	0	0	0		0	0	0	0	0	0		0	0	0	0	0	0
Fish, Liver Oil	0	0	0	0	0	0		0	0	0	0	0	0		0	0	0	0	0	0
Eggs	0.818181	0.488631	0.460926	0.658517	0.748039	1.37917		13.6819	14.3205	13.2669	9.40564	8.644	9.02069		0.0354096	0.51744	0.532519	0.264433	0.221494	0.212413
Milk - Excluding Butter	154.895	135.42	90.1619	120.826	160.171	272.188		657.3	660.764	698.942	691.42	630.942	565.734		24.1125	32.7082	122.828	117.389	110.064	117.531
Freshwater Fish	0.372802	0.307198	0.258153	0.316048	0.512083	0.818514		0.0208408	0.0139713	0.00196944	0.166667	0.38325	0.289384		0	0.00398282	0.0295605	0.132163	0.43565	0.582287
Demersal Fish	3.25042	3.55638	7.18629	9.0465	9.79187	10.6912		17.4239	16.6978	8.6655	4.99938	2.91813	-1.01352		0.901672	1.83981	1.09134	2.78853	4.05564	4.75986
Pelagic Fish	2.64163	2.98589	1.92094	3.65221	4.49978	4.9057		0.11612	0.0940766	0.0588003	0.0386365	-0.292535	-0.613971		0.102271	0.204821	0.541146	0.806062	1.31683	2.44879
Marine Fish, Other	0	0	0.0104736	0.0592633	0.013754	0.061722		0.0387494	0.0741469	0.0183303	0.00256939	-0.00374515	-0.0142886		0	0	0	0.0154582	0.0125089	0.0190236
Crustaceans	1.64539	2.67743	4.75743	9.54963	12.584	13.6968		0.83461	1.03683	0.40539	-1.04917	-2.03629	-1.12111		0.0676839	0.388431	1.664	4.13461	5.8043	5.51237
Cephalopods	0	0	0.00785564	0.0180416	0.0324883	0.061722		0	0	0.00261794	0.041292	0.00749953	0		0	0	0	0	0	0
Molluscs, Other	0	0.00778485	0.069286	0.156512	0.193547	0.328021		0.14387	0.213052	0.228389	0.259989	0.288951	0.241786		0.0108363	0.0752624	0.10008	0.20939	0.31833	0.460781
Aquatic Animals, Others	0	0	0	0	0	0		0	0	0	0	0	0		0	0	0	0	0	0
Aquatic Plants	0	0	0	0	0	0		0	0	0	0	0	0		0	0	0	0	0	0
Infant food	0	0	0	3.88609	6.47655	11.3582		0	0	0	-1.01371	-0.818914	-1.0119		0	0	0	1.01371	0.818914	1.0119
Miscellaneous	0	0	0	0	0	0		0	0	0	0	0	0		0	0	0	0	0	0
TOTAL	396.943	353.213	236.368	269.42	356.399	513.98		907.084	915.17	1007.75	1033.14	972.903	913.79		37.9515	48.0701	166.484	230.383	233.255	244.661

## Sheet: Iron
mg/capita/day	IMPORT							DOMESTIC							EXPORT
	1962	1970	1980	1990	2000	2010		1962	1970	1980	1990	2000	2010		1962	1970	1980	1990	2000	2010			all years average of 3 consecutive years
Wheat and products	3.57939	2.97683	1.26291	0.471619	0.776615	0.921126		2.41887	2.30675	3.58491	4.41718	4.78974	4.84484		0.079727	0.0533845	0.612	1.85535	1.37968	1.38309
Rice (Milled Equivalent)	0.0368058	0.0447513	0.065162	0.0965493	0.184644	0.275161		-0.00234511	-0.00475408	-0.0135087	-0.0232197	-0.0670265	-0.079674		0.00234511	0.00475408	0.0135087	0.0232197	0.0670265	0.079674
Barley and products	0.00225581	0.00261454	0.000960332	0.00188471	0.00158635	0.00185979		0.0245716	0.0205774	0.0236182	0.0243479	0.0402633	0.0464962		0.00104797	0.000429615	0.00633452	0.0127307	0.0134619	0.0114206
Maize and products	0	0	0	0	0	0		0	0	0	0	0	0		0	0	0	0	0	0
Rye and products	0.0045075	0.0120979	0.0104388	0.00659545	0.000596025	0.00238235		0.0152372	0.0136441	0.00781757	0.0219502	0.0201014	0.0171217		0	0	0.000203709	0.000355432	0	0.00017114
Oats	0.0123887	0.00574436	0.0260932	0.0156638	0.0197519	0.054277		0.446235	0.367907	0.438828	0.615712	0.642054	0.948782		0.00319028	0.0146416	0.00404757	0.0468604	0.184264	0.233446
Millet and products	0	0	0	0	0	0		0	0	0	0	0	0		0	0	0	0	0	0
Sorghum and products	0	0	0	0	0	0		0	0	0	0	0	0		0	0	0	0	0	0
Cereals, Other	0.0336482	0.0522871	0.0135721	0.00882382	0.00151819	0.0147633		0.0751623	0.133719	0.0232051	0.0169978	0.0031813	0.0119342		0.0107561	0.00784163	0.00438673	0.00263103	0.00136152	0.0121814
Cassava and products	0	0	0	0	0	0		0	0	0	0	0	0		0	0	0	0	0	0
Potatoes and products	0.0363515	0.057604	0.0649918	0.0738258	0.0939012	0.104368		0.385749	0.384156	0.389123	0.379547	0.423712	0.332569		0.00394443	0.00619355	0.0114316	0.0116589	0.0162758	0.0239032
Sweet potatoes	0	0	0	0	0	0		0	0	0	0	0	0		0	0	0	0	0	0
Roots, Other	0	0	0	0	0	0		0	0	0	0	0	0		0	0	0	0	0	0
Sugar cane	0	0	0	0	0	0		0	0	0	0	0	0		0	0	0	0	0	0
Sugar beet	0	0	0	0	0	0		0	0	0	0	0	0		0	0	0	0	0	0
Sugar (Raw Equivalent)	0.689625	0.603721	0.384163	0.387269	0.387898	0.401045		0.0809077	0.170004	0.293878	0.26304	0.210006	0.192713		0.126209	0.0880983	0.0478314	0.112331	0.213208	0.139608
Sweeteners, Other	7.19403e-05	2.98314e-05	0.000450172	0.00204331	0.0275218	0.0140652		0.000653343	0.000433032	0.0020608	0.0060531	0.0186569	0.00847881		7.30789e-05	5.42628e-05	0.000310596	0.00143974	0.0217747	0.00405514
Honey	0.0018724	0.00282388	0.00279054	0.00369596	0.00368807	0.00476715		0.000454012	0.000325938	0.000214644	0.000316797	0.000358813	0.000633458		5.67518e-05	0.000162969	0.000214666	0.000158399	0.000153694	0.000340349
Beans	0.129191	0.124131	0.154092	0.162749	0.159459	0.0432925		-0.0011963	-0.00213476	-0.00319359	-0.0182656	-0.0192581	-0.0213426		0.0011963	0.00213476	0.00319359	0.0182656	0.0192581	0.0213426
Peas	0.152133	0.123779	0.074487	0.0420215	0.0246217	0.0594396		0.0764367	0.139888	0.115955	0.320784	0.518958	0.183103		0.00261813	0.000623217	0.0756018	0.1577	0.0548715	0.0442863
Pulses, Other and products	0.00525804	0.00391539	0.00898369	0.00224232	0.00278154	0.00608543		0.0217174	0.019647	0.0174884	0.0258575	0.025919	0.0361367		0.00540843	0.0316792	0.0499995	0.0148845	0.0156446	0.0241341
Nuts and products	0.0851764	0.0692234	0.0758738	0.114822	0.129972	0.177569		-0.0109576	-0.0105315	-0.0219513	-0.00991887	-0.015067	-0.0304739		0.0109576	0.0125297	0.0219513	0.00991887	0.015067	0.0304739
Soyabeans	0	0	0	0.00170935	0.00430434	0.00750745		0	0	0	2.40677e-05	0.000176293	-5.6121e-05		0	0	0	2.74815e-05	8.27026e-05	5.6121e-05
Groundnuts (Shelled Eq)	0.0251198	0.0460172	0.0665048	0.0873839	0.0838896	0.0833498		-0.000211944	-0.00200653	-0.00157535	-0.00739908	-0.00524768	-0.00453628		0.000211944	0.00200653	0.00157535	0.00739908	0.00524768	0.00453628
Sunflower seed	0	0	0	0	0	0		0	0	0	0	0	0		0	0	0	0	0	0
Rape and Mustardseed	0.00142872	0	0	0.00212539	0.0111536	0.0086926		0.000571486	0	0	0.0145118	0.0318737	0.0696936		0.000571486	0	0	0.00204823	0.00304115	0.0110653
Cottonseed	0	0	0	0	0	0		0	0	0	0	0	0		0	0	0	0	0	0
Coconuts - Incl Copra	0.1164	0.115704	0.103161	0.101941	0.101164	0.0755901		-0.002089	-0.00256183	-0.00471503	-0.000747435	-0.00151126	-0.00658351		0.000447981	0	0.00161934	0.00690873	0.00140961	0.00658351
Sesame seed	0	0	0.00418579	0.0192153	0.0266353	0.026562		0	0	0	0	-0.0053331	-0.00379562		0	0	0	0	0	0
Palm kernels	0	0	0	0	0	0		0	0	0	0	0	0		0	0	0	0	0	0
Olives (including preserved)	0.000383073	0.000489335	0.000724464	0.00106919	0.0046095	0.0115956		0	0	0	0	0	-0.000108851		0	0	0	0	0	0.000108851
Oilcrops, Other	0	0	0	0.000729401	0.0278398	0.00295446		0	0	0	0.00298467	0.0055526	0.000457946		0	0	0	0.00129573	0.020408	0.00181111
Soyabean Oil	0.000794131	0.0023673	0.00262596	0.00474616	0.00153667	0.00474372		0.00126045	0.00189421	0.00689948	0.00296199	0.00445644	0.00361097		7.54174e-05	8.00238e-05	0.000211961	0.00043696	0.000961282	0.000917776
Groundnut Oil	0	0	0	0	0	0		0	0	0	0	0	0		0	0	0	0	0	0
Sunflowerseed Oil	0	0.00213386	0.000237846	0.00520251	0.00538261	0.00675138		0	-1.24228e-05	0.000621203	0.000642791	-0.000683443	-0.000440102		0	0	0	0	0	0
Rape and Mustard Oil	5.63541e-05	0.00040444	0.000846618	0.00115166	0.00625244	0.00343689		0.000127691	0.00103571	0.00480017	0.0111759	0.0161612	0.016079		0	3.75196e-05	0.000848074	0.00140824	0.00255204	0.00869313
Cottonseed Oil	0	0	0	0	0	0		0	0	0	0	0	0		0	0	0	0	0	0
Palmkernel Oil	0	0	0	0	0	0		0	0	0	0	0	0		0	0	0	0	0	0
Palm Oil	0.0141763	0.0236738	0.0249958	0.0287423	0.0188061	0.00869455		-0.00117976	-0.0030064	-0.00555058	-0.0040902	-0.00139856	-0.000856039		0.00145847	0.00427916	0.00487303	0.00401088	0.0013888	0.000888212
Coconut Oil	0	0	0	0	0	0		0	0	0	0	0	0		0	0	0	0	0	0
Sesameseed Oil	0	0	0	0	0.000115271	8.50872e-05		0	0	0	0	-5.12324e-05	-3.64963e-05		0	0	0	0	0	0
Olive Oil	0.000454409	0.000488908	0.000482976	0.00116145	0.00575735	0.00898949		0	0	-0.000160992	-0.000105455	-0.000480871	-0.000472679		0	0	0.000160992	0.000105455	0.000480871	0.000616946
Maize Germ Oil	0	0	6.70793e-05	0.000277198	8.97507e-05	0.000182482		0.000312034	0.000461701	0.000563491	0.000263997	0.000409901	0.000814941		0	0	0.000241499	7.90921e-05	0.000191969	1.22369e-05
Oilcrops Oil, Other	0.00401457	0.00358863	0.00191821	0.00194802	0.00182222	0.00211957		0.00309179	0.00145337	0.000460296	0.000521613	0.000870877	-8.50494e-06		0.00070335	0.000390219	0.000680619	0.000655748	0.00168602	0.000794632
Tomatoes and products	0.0688947	0.0752024	0.0913459	0.128414	0.141822	0.169762		0.0128458	0.0158791	0.018436	0.0184562	0.0142351	0.0103021		0.000208805	0.000400281	0.0011336	0.00165614	0.00189124	0.00166531
Onions	0.0271659	0.0229691	0.0223597	0.0275925	0.0195856	0.0347247		0.00701391	0.0187583	0.0244373	0.0248229	0.0389409	0.0322423		0	0	0.000830823	0.00123134	0.000614726	0.000841801
Vegetables, Other	0.0782644	0.0912541	0.105473	0.233587	0.397233	0.465798		0.614127	0.741007	0.725482	0.655529	0.495237	0.39363		0.00488649	0.00921834	0.02353	0.0290458	0.0512806	0.0519242
Oranges, Mandarines	0.0181805	0.022046	0.0278427	0.039173	0.0501021	0.0796203		-0.000246035	-0.00016907	-0.00127877	-0.00199443	-0.0033515	-0.00370428		0.000246035	0.00016907	0.00127877	0.00199443	0.0033515	0.00370428
Lemons, Limes and products	0.00328676	0.00370864	0.0056707	0.00842941	0.00642528	0.0107554		-6.17016e-05	-8.96655e-05	-0.000478088	-0.00035492	-0.000226448	-0.000269195		6.17016e-05	8.96655e-05	0.000478088	0.00035492	0.000226448	0.000269195
Grapefruit and products	0.00694921	0.0132749	0.0123253	0.00828581	0.00735373	0.00853		-0.000110265	-0.000105609	-0.000353983	-0.000467193	-0.000728845	-0.000286883		0.000110265	0.000105609	0.000353983	0.000467193	0.000728845	0.000286883
Citrus, Other	0.00648609	0.00199312	0.00181581	0.000520796	0.00397335	0.00439132		0	0	-0.000302641	-7.42267e-05	-0.00115549	-0.000342574		0	0	0.000302641	7.42267e-05	0.00115549	0.000342574
Bananas	0.0251607	0.0218984	0.0204368	0.029346	0.0450949	0.0569597		-2.24918e-05	0	0	-6.30354e-05	-0.000266011	-0.00180568		2.24918e-05	0	0	6.30354e-05	0.000266011	0.00180568
Plantains	0	0	0	0	0.00176716	0.00377231		0	0	0	0	-4.01242e-05	-0.000152212		0	0	0	0	0	0
Apples and products	0.00578289	0.00665239	0.0114728	0.0188009	0.0208692	0.0357902		0.0122797	0.0125804	0.0071615	0.00757829	0.00454289	0.00427136		0.000221664	0.000269649	0.000481747	0.00125999	0.000763628	0.00105163
Pineapples and products	0.00518438	0.00600462	0.00492965	0.00710645	0.00730277	0.0182529		0	0	-8.501e-05	-0.000195014	-0.000134502	-0.00182985		0	0	8.501e-05	0.000195014	0.000134502	0.00182985
Dates	0.00484158	0.00346604	0.00264761	0.00329746	0.0184664	0.00413009		-0.000317445	-0.000373874	0	-0.000383843	0	-0.000344678		0.000317445	0.000373874	0	0.000383843	0	0.000344678
Grapes and products (excl wine)	0.119281	0.109072	0.0959208	0.123088	0.11912	0.137772		-0.000589061	-0.000561741	-0.00144924	-0.00350889	-0.00208441	-0.00448531		0.000589061	0.000561741	0.00144924	0.00391354	0.00227967	0.00466966
Fruits, Other	0.151623	0.148217	0.137845	0.181174	0.230427	0.283531		0.0479498	0.0436026	0.0335428	0.0197434	0.00217048	0.0136532		0.00818078	0.00892057	0.0103091	0.0120245	0.0194247	0.0232041
Coffee and products	0.081916	0.128091	0.167808	0.185738	0.193451	0.276275		-0.00715149	-0.0104306	-0.0206212	-0.0328809	-0.0546268	-0.106357		0.00715149	0.0104306	0.0206212	0.0328809	0.0475093	0.106326
Cocoa Beans and products	0.157126	0.167464	0.117788	0.257618	0.307741	0.299048		-0.0496764	-0.0490158	-0.043282	-0.0883276	-0.139128	-0.0983509		0.0496764	0.0490158	0.043282	0.0883276	0.13905	0.0983509
Tea (including mate)	0.00673905	0.00586474	0.00476276	0.0045565	0.00414332	0.0034896		-0.000434318	-0.000543207	-0.000612103	-0.000835317	-0.000917471	-0.000692086		0.000434318	0.000543207	0.000612103	0.000835317	0.000917471	0.000692086
Pepper	0.0170206	0.0163094	0.0257697	0.0237697	0.0230637	0.0423277		0	0	0	0	-0.00461275	-0.00438138		0	0	0	0	0.00461275	0.00438138
Pimento	0	0.00846625	0.0139387	0.0301648	0.0452245	0.0631847		0	0	0	0	0	-0.00758393		0	0	0	0	0	0
Cloves	0	0	0	0	0	0		0	0	0	0	0	0		0	0	0	0	0	0
Spices, Other	0.091515	0.0968199	0.150301	0.241959	0.391227	0.660653		-0.0289332	-0.0138314	-0.0409908	-0.053774	-0.0695364	-0.0825755		0.0144497	0.0276628	0.0409908	0.053774	0.0695364	0.0825755
Wine	0.0342067	0.0561735	0.133088	0.192797	0.26166	0.326098		-0.00143337	-0.00254869	-0.00542442	-0.00305043	-0.005935	-0.016061		0.00143337	0.00254869	0.00552126	0.00352694	0.00619908	0.0163245
Beer	0.00386262	0.00447975	0.00412773	0.0073789	0.00722492	0.0111077		0.0721854	0.0839216	0.0970651	0.089037	0.0773044	0.0560135		0.00135501	0.00111775	0.00118008	0.00238621	0.0048602	0.00636593
Beverages, Fermented	0	0	0.000197522	0.00446737	0.00383592	0.0155732		0	0	6.58256e-05	-0.00233138	-0.00314401	-0.00620568		0.000348144	0.000600721	0.00111931	0.00233138	0.00352042	0.00620568
Beverages, Alcoholic	0.000294316	8.37774e-05	0.000910537	0.000691076	0.00142648	0.0011622		0.00102309	0.00140365	0.0019764	0.0020333	0.000917344	0.00103928		0.00248497	0.000956732	0.0086205	0.00525993	0.00821535	0.00858087
Alcohol, Non-Food	0	0	0	0	0	0		0	0	0	0	0	0		0	0	0	0	0	0
Bovine Meat	0.280426	0.256559	0.224864	0.198709	0.193654	0.241819		0.561993	0.531864	0.538656	0.49922	0.368556	0.391397		0.00739268	0.0102167	0.0858263	0.0852166	0.00760048	0.079862
Mutton & Goat Meat	0.133618	0.127177	0.0665805	0.0404597	0.036069	0.0332927		0.0955837	0.075008	0.0791293	0.102544	0.0929086	0.0669931		0.0016442	0.00411111	0.0138657	0.0292868	0.0260524	0.0306737
Pigmeat	0.177889	0.170169	0.154849	0.141959	0.190198	0.253867		0.204109	0.240931	0.234742	0.226352	0.172357	0.130891		0.00293114	0.00482556	0.00667224	0.017814	0.0506291	0.0485356
Poultry Meat	0.00249746	0.00272812	0.00761703	0.0284571	0.0756574	0.129729		0.0705906	0.117369	0.147352	0.183598	0.252555	0.214984		0.00028638	0.000204725	0.00444898	0.0154575	0.0368306	0.0542111
Meat, Other	0.0275024	0.0202226	0.00847754	0.00327408	0.011559	0.0306695		-0.0028309	-0.00127503	-0.000335307	0.00217126	0.00149196	-0.0019144		0.00615794	0.0060421	0.00614018	0.0033825	0.00377404	0.00647671
Offals, Edible	0.22664	0.252208	0.28179	0.183703	0.155374	0.158311		0.415588	0.341123	0.371377	0.371319	0.199678	0.147233		0.00257606	0.0065195	0.0179174	0.0336736	0.166244	0.183378
Butter, Ghee	0.00803805	0.00743271	0.00396258	0.001641	0.001641	0.001641		0.000794685	0.0015398	0.00223086	0.00176383	0.00147528	0.00151569		5.09158e-05	5.47204e-05	0.00129278	0.000840504	0.000815462	0.000490436
Cream	0	0	8.92224e-05	5.85249e-05	0.000262394	0.00125442		0.000967169	0.00166327	0.00161349	0.000234138	-0.000219858	-0.000680615		0	0	2.23061e-05	0.000438381	0.00187425	0.00140878
Fats, Animals, Raw	0.0097905	0.00814558	0.00865691	0.00446729	0.00331614	0.00237212		0.00655728	0.00574983	0.00533527	0.00517224	0.00349569	0.00294132		0.000602813	0.00052846	0.00049068	0.000800333	0.00185601	0.00411777
Fish, Body Oil	0	0	0	0	0	0		0	0	0	0	0	0		0	0	0	0	0	0
Fish, Liver Oil	0	0	0	0	0	0		0	0	0	0	0	0		0	0	0	0	0	0
Eggs	0.0305929	0.0182705	0.0172346	0.0246228	0.0279702	0.0515689		0.511584	0.535462	0.496065	0.351689	0.32321	0.337295		0.00132401	0.0193478	0.0199116	0.00988749	0.00828195	0.0079424
Milk - Excluding Butter	0.0592298	0.0517828	0.0344767	0.0462024	0.0612474	0.104081		0.251343	0.252668	0.267266	0.26439	0.241264	0.216329		0.0092203	0.0125072	0.0469678	0.044888	0.0420871	0.0449422
Freshwater Fish	0.00666715	0.00549389	0.00461676	0.00565215	0.00915802	0.0146382		0.000372714	0.00024986	3.52212e-05	0.00298065	0.00685399	0.0051753		0	7.12282e-05	0.000528655	0.00236358	0.0077911	0.0104135
Demersal Fish	0.0509896	0.0557892	0.112732	0.141913	0.153606	0.167714		0.273331	0.261941	0.135937	0.0784258	0.045777	-0.0158991		0.0141446	0.0288612	0.01712	0.0437439	0.0636213	0.0746684
Pelagic Fish	0.0282054	0.0318811	0.0205104	0.0389957	0.0480454	0.0523795		0.00123984	0.00100448	0.000627827	0.000412532	-0.00312347	-0.00655554		0.00109197	0.00218693	0.00577796	0.00860655	0.0140602	0.0261465
Marine Fish, Other	0	0	0.000232746	0.00131696	0.000305644	0.0013716		0.000861098	0.00164771	0.00040734	5.70975e-05	-8.32254e-05	-0.000317525		0	0	0	0.000343515	0.000277975	0.000422746
Crustaceans	0.0280385	0.045625	0.0810693	0.162731	0.214439	0.233401		0.0142222	0.0176681	0.00690808	-0.0178784	-0.0346996	-0.0191044		0.00115337	0.00661908	0.0283555	0.0704561	0.0989086	0.093934
Cephalopods	0	0	0.000497524	0.00114263	0.00205759	0.00390906		0	0	0.000165803	0.00261516	0.00047497	0		0	0	0	0	0	0
Molluscs, Other	0	0.00152231	0.0135487	0.0306057	0.0378478	0.0641438		0.0281335	0.041662	0.044661	0.0508404	0.0565038	0.0472808		0.00211901	0.0147174	0.0195705	0.0409459	0.0622488	0.0901048
Aquatic Animals, Others	0	0	0	0	0	0		0	0	0	0	0	0		0	0	0	0	0	0
Aquatic Plants	0	0	0	0	0	0		0	0	0	0	0	0		0	0	0	0	0	0
Infant food	0	0	0	0.0817308	0.136212	0.238881		0	0	0	-0.0213201	-0.0172231	-0.0212819		0	0	0	0.0213201	0.0172231	0.0212819
Miscellaneous	0	0	0	0	0	0		0	0	0	0	0	0		0	0	0	0	0	0
TOTAL	6.91541	6.33894	4.55131	4.54281	5.78108	7.12921		6.64627	6.80265	7.98525	8.79467	8.6951	8.23709		0.393872	0.45912	1.29832	2.96333	3.01621	3.24496

## Sheet: Zinc
mg/capita/day	IMPORT							DOMESTIC							EXPORT
	1962	1970	1980	1990	2000	2010		1962	1970	1980	1990	2000	2010		1962	1970	1980	1990	2000	2010			all years average of 3 consecutive years
Wheat and products	1.41051	1.17306	0.497669	0.185848	0.306036	0.362983		0.95319	0.909007	1.41268	1.74065	1.88746	1.90918	28.3518	0.0314175	0.0210369	0.241167	0.731125	0.543682	0.545026
Rice (Milled Equivalent)	0.03956	0.0481	0.070038	0.103774	0.198461	0.295751		-0.00252059	-0.00510983	-0.0145196	-0.0249573	-0.0720421	-0.085636	-1.27172	0.00252059	0.00510983	0.0145196	0.0249573	0.0720421	0.085636
Barley and products	0.00145302	0.00168408	0.000618572	0.00121398	0.0010218	0.00119793		0.0158271	0.0132544	0.015213	0.015683	0.0259345	0.0299492	0.444754	0.000675018	0.000276725	0.00408021	0.00820011	0.00867108	0.00735628
Maize and products	0	0	0	0	0	0		0	0	0	0	0	0	0	0	0	0	0	0	0
Rye and products	0.00426636	0.0114507	0.00988037	0.00624261	0.000564139	0.0022549		0.0144221	0.0129141	0.00739934	0.0207759	0.019026	0.0162057	0.240659	0	0	0.000192811	0.000336417	0	0.000161984
Oats	0.00342803	0.00158949	0.00722014	0.00433426	0.00546546	0.0150187		0.123475	0.101802	0.121426	0.170371	0.17766	0.262533	3.89868	0.000882769	0.00405141	0.00111998	0.0129665	0.0509867	0.0645958
Millet and products	0	0	0	0	0	0		0	0	0	0	0	0	0	0	0	0	0	0	0
Sorghum and products	0	0	0	0	0	0		0	0	0	0	0	0	0	0	0	0	0	0	0
Cereals, Other	0.0310038	0.0481778	0.0125054	0.00813035	0.00139887	0.013603		0.0692552	0.12321	0.0213814	0.0156619	0.00293128	0.0109963	0.163298	0.00991078	0.00722535	0.00404198	0.00242426	0.00125451	0.011224
Cassava and products	0	0	0	0	0	0		0	0	0	0	0	0	0	0	0	0	0	0	0
Potatoes and products	0.0422692	0.0669814	0.0755719	0.085844	0.109187	0.121358		0.448545	0.446693	0.452468	0.441334	0.492689	0.386708	5.74271	0.00458655	0.0072018	0.0132926	0.0135569	0.0189254	0.0277944
Sweet potatoes	0	0	0	0	0	0		0	0	0	0	0	0	0	0	0	0	0	0	0
Roots, Other	0	0	0	0	0	0		0	0	0	0	0	0	0	0	0	0	0	0	0
Sugar cane	0	0	0	0	0	0		0	0	0	0	0	0	0	0	0	0	0	0	0
Sugar beet	0	0	0	0	0	0		0	0	0	0	0	0	0	0	0	0	0	0	0
Sugar (Raw Equivalent)	0.0656786	0.0574972	0.036587	0.0368828	0.0369426	0.0381948		0.0077055	0.0161909	0.0279884	0.0250515	0.0200006	0.0183536	0.272556	0.0120199	0.00839032	0.00455537	0.0106982	0.0203055	0.013296
Sweeteners, Other	6.43184e-05	2.66708e-05	0.000402477	0.00182682	0.024606	0.012575		0.000584123	0.000387153	0.00184247	0.00541179	0.0166803	0.0075805	0.112572	6.53363e-05	4.85138e-05	0.000277689	0.0012872	0.0194677	0.00362551
Honey	0.0042129	0.00635372	0.00627871	0.00831592	0.00829815	0.0107261		0.00102153	0.000733361	0.000482948	0.000712794	0.00080733	0.00142528	0.0211658	0.000127691	0.000366681	0.000482998	0.000356397	0.000345812	0.000765785
Beans	0.0675108	0.0648665	0.0805229	0.0850472	0.0833275	0.0226232		-0.000625145	-0.00111555	-0.00166886	-0.00954498	-0.0100636	-0.0111529	-0.165623	0.000625145	0.00111555	0.00166886	0.00954498	0.0100636	0.0111529
Peas	0.119765	0.097443	0.0586387	0.0330808	0.019383	0.0467928		0.0601736	0.110124	0.0912837	0.252532	0.408542	0.144145	2.14059	0.00206108	0.000490618	0.0595163	0.124147	0.0431967	0.0348637
Pulses, Other and products	0.00266973	0.00198801	0.0045614	0.00113852	0.00141231	0.00308983		0.0110268	0.00997564	0.00887962	0.0131289	0.0131602	0.0183481	0.272474	0.00274609	0.0160849	0.0253869	0.00755751	0.00794343	0.0122539
Nuts and products	0.0773232	0.0628411	0.0688783	0.104235	0.117989	0.161197		-0.00994732	-0.00956053	-0.0199275	-0.00900437	-0.0136778	-0.0276642	-0.410821	0.00994732	0.0113745	0.0199275	0.00900437	0.0136778	0.0276642
Soyabeans	0	0	0	0.000830255	0.00209068	0.00364647		0	0	0	1.169e-05	8.5628e-05	-2.72588e-05	-0.000404799	0	0	0	1.33481e-05	4.01698e-05	2.72588e-05
Groundnuts (Shelled Eq)	0.0376797	0.0690258	0.0997572	0.131076	0.125834	0.125025		-0.000317915	-0.0030098	-0.00236302	-0.0110986	-0.00787152	-0.00680442	-0.101047	0.000317915	0.0030098	0.00236302	0.0110986	0.00787152	0.00680442
Sunflower seed	0	0	0	0	0	0		0	0	0	0	0	0	0	0	0	0	0	0	0
Rape and Mustardseed	0.000571486	0	0	0.000850156	0.00446145	0.00347704		0.000228595	0	0	0.0058047	0.0127495	0.0278775	0.413987	0.000228595	0	0	0.000819293	0.00121646	0.00442613
Cottonseed	0	0	0	0	0	0		0	0	0	0	0	0	0	0	0	0	0	0	0
Coconuts - Incl Copra	0.0285896	0.0284186	0.0253378	0.0250382	0.0248474	0.018566		-0.000513087	-0.000629222	-0.00115808	-0.00018358	-0.000371186	-0.001617	-0.0240129	0.00011003	0	0.000397732	0.00169688	0.00034622	0.001617
Sesame seed	0	0	0.00213314	0.00979241	0.0135738	0.0135364		0	0	0	0	-0.00271783	-0.0019343	-0.0287249	0	0	0	0	0	0
Palm kernels	0	0	0	0	0	0		0	0	0	0	0	0	0	0	0	0	0	0	0
Olives (including preserved)	0	0	0	0	0	0		0	0	0	0	0	0	0	0	0	0	0	0	0
Oilcrops, Other	0	0	0	0.000487568	0.0186095	0.00197491		0	0	0	0.0019951	0.00371163	0.000306114	0.00454587	0	0	0	0.000866127	0.0136417	0.00121063
Soyabean Oil	0	0	0	0	0	0		0	0	0	0	0	0	0	0	0	0	0	0	0
Groundnut Oil	0	0	0	0	0	0		0	0	0	0	0	0	0	0	0	0	0	0	0
Sunflowerseed Oil	0	0	0	0	0	0		0	0	0	0	0	0	0	0	0	0	0	0	0
Rape and Mustard Oil	0	0	0	0	0	0		0	0	0	0	0	0	0	0	0	0	0	0	0
Cottonseed Oil	0	0	0	0	0	0		0	0	0	0	0	0	0	0	0	0	0	0	0
Palmkernel Oil	0	0	0	0	0	0		0	0	0	0	0	0	0	0	0	0	0	0	0
Palm Oil	0	0	0	0	0	0		0	0	0	0	0	0	0	0	0	0	0	0	0
Coconut Oil	0	0	0	0	0	0		0	0	0	0	0	0	0	0	0	0	0	0	0
Sesameseed Oil	0	0	0	0	0	0		0	0	0	0	0	0	0	0	0	0	0	0	0
Olive Oil	0	0	0	0	0	0		0	0	0	0	0	0	0	0	0	0	0	0	0
Maize Germ Oil	0	0	0	0	0	0		0	0	0	0	0	0	0	0	0	0	0	0	0
Oilcrops Oil, Other	0	0	0	0	0	0		0	0	0	0	0	0	0	0	0	0	0	0	0
Tomatoes and products	0.0218982	0.0239031	0.0290343	0.0408165	0.0450784	0.0539589		0.00408304	0.00504719	0.0058599	0.0058663	0.00452463	0.00327453	0.0486276	6.63687e-05	0.00012723	0.000360316	0.000526405	0.000601131	0.00052932
Onions	0.00905528	0.00765635	0.00745324	0.0091975	0.00652854	0.0115749		0.00233797	0.00625275	0.00814575	0.00827429	0.0129803	0.0107474	0.159602	0	0	0.000276941	0.000410446	0.000204909	0.0002806
Vegetables, Other	0.0304324	0.0354833	0.0410121	0.0908283	0.15446	0.181121		0.238798	0.288134	0.282097	0.254896	0.192568	0.15306	2.27297	0.00190007	0.00358447	0.00914941	0.0112942	0.01994	0.0201903
Oranges, Mandarines	0.00112797	0.00136779	0.00172744	0.0024304	0.00310847	0.00493986		-1.52647e-05	-1.04896e-05	-7.93383e-05	-0.00012374	-0.000207936	-0.000229824	-0.00341295	1.52647e-05	1.04896e-05	7.93383e-05	0.00012374	0.000207936	0.000229824
Lemons, Limes and products	0.000957607	0.00108052	0.00165217	0.00245593	0.00187202	0.00313362		-1.79769e-05	-2.61243e-05	-0.000139292	-0.000103407	-6.59763e-05	-7.84308e-05	-0.00116472	1.79769e-05	2.61243e-05	0.000139292	0.000103407	6.59763e-05	7.84308e-05
Grapefruit and products	0.00146947	0.00280709	0.00260629	0.00175211	0.00155501	0.00180374		-2.33165e-05	-2.2332e-05	-7.48529e-05	-9.8792e-05	-0.000154121	-6.06639e-05	-0.000900874	2.33165e-05	2.2332e-05	7.48529e-05	9.8792e-05	0.000154121	6.06639e-05
Citrus, Other	0.00108101	0.000332186	0.000302634	8.67994e-05	0.000662225	0.000731886		0	0	-5.04402e-05	-1.23711e-05	-0.000192582	-5.70957e-05	-0.000847886	0	0	5.04402e-05	1.23711e-05	0.000192582	5.70957e-05
Bananas	0.0148004	0.0128814	0.0120217	0.0172623	0.0265264	0.0335057		-1.32305e-05	0	0	-3.70796e-05	-0.000156477	-0.00106216	-0.0157734	1.32305e-05	0	0	3.70796e-05	0.000156477	0.00106216
Plantains	0	0	0	0	0.000353432	0.000754461		0	0	0	0	-8.02484e-06	-3.04425e-05	-0.000452078	0	0	0	0	0	0
Apples and products	0	0	0	0	0	0		0	0	0	0	0	0	0	0	0	0	0	0	0
Pineapples and products	0.00239729	0.00277657	0.0022795	0.00328607	0.00337684	0.00844026		0	0	-3.93091e-05	-9.01759e-05	-6.21944e-05	-0.000846133	-0.0125653	0	0	3.93091e-05	9.01759e-05	6.21944e-05	0.000846133
Dates	0.00177524	0.00127088	0.000970789	0.00120907	0.00677101	0.00151437		-0.000116397	-0.000137087	0	-0.000140742	0	-0.000126382	-0.0018768	0.000116397	0.000137087	0	0.000140742	0	0.000126382
Grapes and products (excl wine)	0.0106332	0.00972317	0.0085508	0.0109726	0.0106189	0.0122816		-5.25115e-05	-5.00761e-05	-0.000129192	-0.000312797	-0.000185813	-0.00039984	-0.00593773	5.25115e-05	5.00761e-05	0.000129192	0.00034887	0.00020322	0.000416273
Fruits, Other	0.0493701	0.0482612	0.044884	0.0589924	0.0750298	0.0923212		0.015613	0.0141975	0.0109219	0.0064287	0.000706735	0.00444564	0.0660189	0.00266376	0.00290464	0.00335676	0.00391533	0.00632491	0.00755551
Coffee and products	0.0340029	0.0531698	0.0696561	0.0770989	0.0803004	0.11468		-0.00296854	-0.0043297	-0.00855975	-0.0136487	-0.0226753	-0.044148	-0.655609	0.00296854	0.0043297	0.00855975	0.0136487	0.0197208	0.0441355
Cocoa Beans and products	0.0912181	0.0972194	0.068381	0.149558	0.178656	0.17361		-0.0288392	-0.0284557	-0.025127	-0.0512778	-0.0807694	-0.0570967	-0.847901	0.0288392	0.0284557	0.025127	0.0512778	0.0807243	0.0570967
Tea (including mate)	0	0	0	0	0	0		0	0	0	0	0	0	0	0	0	0	0	0	0
Pepper	0.00163046	0.00156233	0.00246857	0.00227698	0.00220935	0.00405471		0	0	0	0	-0.000441871	-0.000419708	-0.00623276	0	0	0	0	0.000441871	0.000419708
Pimento	0	0.000991396	0.00163222	0.00353229	0.00529577	0.00739892		0	0	0	0	0	-0.000888077	-0.0131882	0	0	0	0	0	0
Cloves	0	0	0	0	0	0		0	0	0	0	0	0	0	0	0	0	0	0	0
Spices, Other	0.00972607	0.0102899	0.0159738	0.025715	0.0415791	0.0702133		-0.00307498	-0.00146998	-0.00435645	-0.00571502	-0.00739022	-0.008776	-0.130326	0.0015357	0.00293996	0.00435645	0.00571502	0.00739022	0.008776
Wine	0.00536576	0.00881154	0.0208766	0.0302426	0.0410448	0.0511526		-0.000224842	-0.000399794	-0.00085089	-0.000478498	-0.000930981	-0.00251938	-0.0374134	0.000224842	0.000399794	0.00086608	0.000553245	0.000972405	0.00256071
Beer	0.00434545	0.00503971	0.00464369	0.00830126	0.00812804	0.0124962		0.0812086	0.0944118	0.109198	0.100167	0.0869674	0.0630152	0.935792	0.00152439	0.00125747	0.00132759	0.00268449	0.00546772	0.00716167
Beverages, Fermented	0	0	0	0	0	0		0	0	0	0	0	0	0	0	0	0	0	0	0
Beverages, Alcoholic	0	0	0	0	0	0		0	0	0	0	0	0	0	0	0	0	0	0	0
Alcohol, Non-Food	0	0	0	0	0	0		0	0	0	0	0	0	0	0	0	0	0	0	0
Bovine Meat	0.502588	0.459813	0.403008	0.356133	0.347073	0.433396		1.00722	0.953224	0.965396	0.894718	0.660537	0.701474	10.4171	0.0132494	0.0183107	0.153821	0.152728	0.0136218	0.143131
Mutton & Goat Meat	0.291306	0.277265	0.145155	0.0882081	0.0786357	0.0725831		0.208386	0.163529	0.172513	0.22356	0.202554	0.146055	2.16895	0.0035846	0.00896282	0.0302294	0.0638496	0.0567981	0.0668731
Pigmeat	0.4052	0.387614	0.352718	0.323357	0.433238	0.578263		0.464924	0.548798	0.5347	0.515589	0.392599	0.298146	4.42754	0.0066766	0.0109918	0.0151982	0.0405772	0.115324	0.110555
Poultry Meat	0.0047417	0.00517965	0.0144618	0.0540291	0.143644	0.246305		0.134024	0.222838	0.279764	0.348582	0.479505	0.40817	6.06143	0.000543724	0.000388693	0.00844688	0.0293477	0.069927	0.102926
Meat, Other	0.0247949	0.0182318	0.00764296	0.00295176	0.0104211	0.0276502		-0.00255221	-0.00114951	-0.000302298	0.00195751	0.00134509	-0.00172593	-0.0256305	0.00555172	0.00544728	0.0055357	0.0030495	0.00340251	0.00583911
Offals, Edible	0.102845	0.114447	0.127871	0.0833609	0.070506	0.0718386		0.188586	0.154795	0.168524	0.168498	0.09061	0.0668118	0.992172	0.00116897	0.00295843	0.00813057	0.0152805	0.0754383	0.0832135
Butter, Ghee	0.0200951	0.0185818	0.00990644	0.0041025	0.0041025	0.0041025		0.00198671	0.00384951	0.00557715	0.00440958	0.0036882	0.00378922	0.0562709	0.000127289	0.000136801	0.00323194	0.00210126	0.00203865	0.00122609
Cream	0	0	0.000535334	0.000351149	0.00157436	0.00752652		0.00580301	0.00997961	0.00968091	0.00140483	-0.00131915	-0.00408369	-0.0606438	0	0	0.000133837	0.00263028	0.0112455	0.0084527
Fats, Animals, Raw	0.0293715	0.0244367	0.0259707	0.0134019	0.00994843	0.00711635		0.0196718	0.0172495	0.0160058	0.0155167	0.0104871	0.00882395	0.131038	0.00180844	0.00158538	0.00147204	0.002401	0.00556803	0.0123533
Fish, Body Oil	0	0	0	0	0	0		0	0	0	0	0	0	0	0	0	0	0	0	0
Fish, Liver Oil	0	0	0	0	0	0		0	0	0	0	0	0	0	0	0	0	0	0	0
Eggs	0.0195652	0.0116847	0.0110222	0.0157471	0.0178879	0.0329801		0.327176	0.342447	0.317251	0.224917	0.206704	0.215712	3.20338	0.00084675	0.0123736	0.0127341	0.0063234	0.0052966	0.00507944
Milk - Excluding Butter	0.567577	0.496215	0.330378	0.442741	0.586911	0.997373		2.40853	2.42122	2.56111	2.53355	2.31194	2.073	30.7846	0.0883548	0.119852	0.450075	0.430145	0.403305	0.430665
	0	0	0	0	0	0		0	0	0	0	0	0	0	0	0	0	0	0	0
Freshwater Fish	0.00887974	0.00731713	0.00614891	0.00752791	0.0121973	0.0194961		0.000496405	0.00033278	4.69099e-05	0.00396983	0.00912859	0.0068928	0.10236	0	9.48664e-05	0.000704098	0.00314797	0.0103767	0.0138694
Demersal Fish	0.0287039	0.0314057	0.0634609	0.0798881	0.0864703	0.094412		0.153868	0.147456	0.0765235	0.0441487	0.0257695	-0.00895019	-0.132913	0.0079625	0.016247	0.00963745	0.024625	0.0358147	0.0420335
Pelagic Fish	0.0239684	0.027092	0.0174293	0.0331378	0.040828	0.0445111		0.00105359	0.000853589	0.000533515	0.000350562	-0.00265427	-0.00557077	-0.0827273	0.000927938	0.00185841	0.00491	0.00731368	0.0119481	0.0222187
Marine Fish, Other	0	0	0	0	0	0		0	0	0	0	0	0	0	0	0	0	0	0	0
Crustaceans	0.0102101	0.0166141	0.029521	0.0592578	0.0780871	0.0849919		0.00517896	0.00643378	0.00251555	-0.00651033	-0.0126357	-0.0069568	-0.10331	0.000419995	0.00241031	0.0103255	0.0256563	0.0360171	0.0342056
Cephalopods	0	0	0.000500433	0.00114931	0.00206963	0.00393192		0	0	0.000166773	0.00263045	0.000477748	0	0	0	0	0	0	0	0
Molluscs, Other	0	0.000606812	0.00540069	0.0121998	0.0150866	0.0255685		0.0112144	0.016607	0.0178024	0.0202656	0.0225231	0.0188467	0.279878	0.000844662	0.00586654	0.00780103	0.0163215	0.0248131	0.0359169
Aquatic Animals, Others	0	0	0	0	0	0		0	0	0	0	0	0	0	0	0	0	0	0	0
Aquatic Plants	0	0	0	0	0	0		0	0	0	0	0	0	0	0	0	0	0	0	0
Infant food	0	0	0	0.0119808	0.0199672	0.0350173		0	0	0	-0.00312529	-0.00252472	-0.0031197	-0.0463283	0	0	0	0.00312529	0.00252472	0.0031197
Miscellaneous	0	0	0	0	0	0		0	0	0	0	0	0	0	0	0	0	0	0	0
TOTAL	4.26769	3.96064	2.94386	2.95953	3.75531	4.90034		6.93379	7.10647	7.62604	7.95236	7.55794	6.73389		0.250271	0.337512	1.16927	1.89026	1.85997	2.13276
OLD CALCULATIONS FOR COMPARISON
DOMESTIC
IMPORT
EXPORT

[truncated: 4 more sheets: Vit A (RAE), Vit B12, Folate, Vit C]
